# Supplementary material for: Microbiota Metabolite Profiles and Dietary Intake in Older Individuals with Insomnia of Short vs. Normal Sleep Duration
Source: Biomolecules. 2024 Mar 30;14(4):419. doi: 10.3390/biom14040419 (PMC11047947; doi:10.3390/biom14040419)
Supplement: Supplementary file 1 [file biomolecules-14-00419-s001.zip]

Archive with 1 entries (1 files):
- biomolecules-2901092-supplementary.xlsx
