# Supplementary material for: Microbiota Metabolite Profiles and Dietary Intake in Older Individuals with Insomnia of Short vs. Normal Sleep Duration
Source: Biomolecules. 2024 Mar 30;14(4):419. doi: 10.3390/biom14040419 (PMC11047947; doi:10.3390/biom14040419)
Supplement: Supplementary file 1 [file biomolecules-14-00419-s001.zip › biomolecules-2901092-supplementary.xlsx]

## Sheet: metadata
ID	Insomnia_level	Age	Gender	BMI	Marital_status	Accommodation	Education	Screen_time_TV	Screen_time_TV_minuts	Screen_time_PC	Screen_time_PC_minuts	PA_20min_or_more	Cholesterol	Blood pressure	Diabetes	CVD	Blood pressure drugs	Sleep drugs	ACB_score	ST	ET	TST	SOL	SE	WASO	WHOQOL_DOM1_100_Score	WHOQOL_DOM2_100_Score	WHOQOL_DOM3_100_Score	WHOQOL_DOM4_100_Score	Acetate	Propionate	Isobutyrate	Butyrate	Isovalerate	Valerate	Total_SCFAs	Energy_KCAL	Protein	Carbohydrate	Fat	Fiber	Protein_precent	Carbohydrate_precent	Fat_precent	Fibers_precent	ASH	Starch	Sucrose	Glucose
33	1	71	1	21.76	1	2	15	3	180	3	180	1	1	1	1	2	2	2	0	23.23	6.78	453.17	10.1	85.1	52	56	50	88	81	75.8	4.8	0	7.1	0	0	87.7	1511.51	63.4	208.51	55.23	31.85	16.7779	55.1793	32.8857	4.21433	21.62	11.76	12.03	19.16
58	1	85	1	24.03	1	2	15	3	180	2	120	1	1	2	2	2	1	1	0	23.67	8.49	529.1	5.4	87.49	57.2	63	81	100	75	83.23	22.45	0	29.91	4.19	4.48	144.27
85	1	72	1	19.57	1	2	20	0	0	2	120	1	1	2	1	1	2	2	0	24.67	7.33	399.36	5.71	85.8	47.14	63	94	88	100	113.72	9.8	0	27.76	0	0.09	151.37	2413.68	85.87	265.82	122.06	50.46	14.2306	44.0522	45.5131	4.18117	30.17	22.12	15.81	22.25
88	1	79	1	30.08	1	2	17	2.5	150	1.5	90	1	1	2	2	2	2	2	0	24.88	7.89	420.6	51	75.54	64.6	69	75	88	88	174.57	18.45	0	59.59	0	0.76	253.37	3753.82	179.08	443.61	157.58	79.02	19.0824	47.2702	37.7807	4.21011	44.78	15.86	27.05	47.95
92	1	77	1	19.63	2	1	18	0.5	30	1	60	1	2	2	2	2	2	2	0	22.72	5.32	395.89	8.78	85.3	50.44	69	44	38	94	75.64	20.02	0	21.36	2.28	1.85	121.15	1633.1	75.1	253.19	43.37	28.98	18.3945	62.0146	23.9012	3.54908	16.16	19.72	16.47	27.45
103	1	76	1	32.45	2	1	17	1.5	90	1	60	1	2	2	2	2	2	2	0	23.64	6.96	439.2	10.5	85.57	40.7	56	56	63	81	178.1	48.68	0	111.98	5.64	10.51	354.91	1700.1	80.22	179.03	79.07	29.78	18.8742	42.1222	41.8581	3.50332	20.97	14.77	11.6	14.95
108	1	84	1		2	1	15	2	120	0.333	19.98	1	1	1	2	2	2	2	0	23.46	6.79	440.17	10.5	89.15	32	56	56	63	63	73.16	7.82	0	11.83	1.68	1.54	96.02
109	1	75	1	23.8	1	2	19	3	180	1.5	90	1	1	2	2	2	2	2	0	23.98	7.57	455.27	7.45	79.22	75.73	56	81	88	81	158.17	13.29	0.11	41.42	0	1.59	214.57	2682.88	117.02	345.96	101.34	50.76	17.4469	51.5804	33.9956	3.78399	32.39	12.44	13.53	21.37
124	1	73	2	27.97	1	2	17	2.5	150	1	60	1	2	2	2	2	1	2	1	23.61	8.16	512.92	36	82.13	60					82.21	13.74	0	12.16	0.46	0	108.57	2570.05	99	254.25	137.59	33.61	15.4083	39.5712	48.1823	2.61551	20.32	17.99	15.52	21.89
126	1	72	1	20.9	2	1	20	1	60	1	60	1	1	2	2	2	1	2	0	22.85	7.37	511.55	13	85.21	63.82	44	50	50	88	172.62	14.38	1.36	16.39	0.16	0	204.91	1911.09	95.67	216.68	79.11	32.4	20.0242	45.3521	37.2557	3.39074	21.99	15.12	12.22	16.19
132	1	73	1	24.61	2	1	15	5	300	4	240	1	1	2	2	2	2	1	0	22.53	5.64	426.7	21.1	76.89	69.9	50	63	25	63	120.15	15.8	2	15.16	1.04	1.45	155.59	2759.29	109.78	312.99	124.96	39.17	15.9142	45.3725	40.7583	2.83914	30.08	12.47	10.8	26.71
163	1	75	1	23.83	2	1	15	3	180	1.5	90	1	1	2	2	2	1	1	3	26.19	8.77	395.06	21.56	84.38	31.63	63	69	88	88	160.45	45.96	0	57.22	4.18	4.95	272.76	3182.26	106.81	453.36	112.02	58.71	13.4257	56.9859	31.6813	3.68983	34.37	23.68	20.18	30.55
166	1	73	1	21.45	1	2	16	1.5	90	0.5	30	1	2	2	2	2				23.43	6.92	449.07	11.39	87.39	31.89	56	63	100	81	60.47	12.08	0	19.48	1.23	1.74	94.99
170	1	48	2	26.2	1	2	18	1	60	1	60	1	2	2	2	2				23.67	6.87	431.78	19.56	82.82	53.67					184.61	29.82	0.36	53.04	4	5.2	277.02
186	1	80	1	30.84	1	2	15	3	180	1	60	1	1	1	2	2	2	2	0	24.29	7.54	435.29	7.07	88.31	38.14	56	63	88	88	111.55	16.48	0	21.24	0.37	0.91	150.55	2543.42	143.36	254.97	110.76	39.5	22.546	40.0988	39.1929	3.10605	30.32	15.99	12.3	18.87
125	2	71	1	43.13	1	2	16	2	120	2	120	1	2	1	1	2	2	2	0	24.79	6.26	328.1	24.4	81.02	36.8	50	44	88	63	302.84	74.53	0	135.24	3.47	11.08	527.16	2034.61	85.75	268.82	72.92	37.97	16.8583	52.8494	32.2558	3.73241	24.29	10.08	12.46	15.62
135	2	71	1	27.92	2	1	17	3	180	4	240	1	2	1	2	2	2	2	0	24.26	6.15	353.73	5.64	90.25	28.36	56	75	63	75	68.35	13	0	20.48	0.57	1.84	104.24	1395.98	45.51	185.82	58.68	31.37	13.0403	53.2443	37.8315	4.49433	18.27	12.48	16.35	18.37
152	2	79	1	46.07	2	1	12						2	1	2	2	2	2	0	26.63	6.83	252.14	21.21	77.92	37.29					163.36	37.03	0	35.38	0	0	235.78	1637.12	76.23	166.19	82.47	30.67	18.6254	40.6055	45.3375	3.74682	19.95	7.56	7.49	14.23
158	2	80	1	34.37	1	2	17	2.5	150	1.5	90	1	2	1	1	1	2	2	1	24.66	6.94	376.92	29	79.44	39.33	56	56	63	94	172.79	48.22	0	75.26	4.67	7.03	307.97	2527.23	116.28	357.17	81.08	48.93	18.4043	56.5315	28.8743	3.87222	37.33	23.21	19.1	23.28
164	2	75	1	40.9	2	1	15	5	300	2	120	2	2	2	2	2				27.08	9.29	372.42	6.25	84.56	47.67	38	56	75	88	160.96	24.99	0.42	32.04	0.78	1.27	220.48	2096.19	80.19	272.78	86.18	39.17	15.302	52.0525	37.0014	3.73726	26.32	13.21	16.69	35.31
168	2	83	1	37.65	1	2	21	4	240	0.5	30	2	1	1	2	2	2	1	0	24	5.51	330.3	7.8	82.24	50.4					238.6	61.33	7.76	52.09	2.59	6.27	368.65	1644.43	80.52	161.09	80.32	28	19.5861	39.1844	43.9593	3.40544	20.4	5.56	5.36	11.51
175	2	77	1	29.9	1	2	15	2	120	1	60	1	2	1	2	2	2	2	1	26.25	8.25	359.6	4	87.95	37.3	50	56	50	56	153.93	27.63	0	30.36	0.52	5.3	217.74	1730.98	81.42	186.93	75.36	23.6	18.8148	43.1963	39.1824	2.72678	19.25	11.59	9.51	17.85
179	2	73	1	23.68	1	2	15	1	60	1	60	1								24.0042	6.57222	394.083	64.4167	75.4983	43.6667	63	69	88	88
196	2	77	1	30.47	1	2	18	0.75	45	0.5	30	1	2	2	2	2				23.41	5.39	358.4	12.4	83.75	42.13	63	56	88	63	95.59	9.05	3.18	19.75	1.88	1.62	131.07	1138.15	56.63	133.43	45.27	19.76	19.9025	46.8936	35.7976	3.4723	15.71	8.93	7.68	11.42
202	2	73	1	25	1	2	20	1	60	0	0	1	2	1	1	2	2	2	0	27.09	5.49	275.09	31	51.08	100.91	56	69	75	88	196.16	67.21	0	58.84	0.23	5.09	327.55
[truncated: 173 more columns]

## Sheet: metabolites
Name	Formula	Molecular Weight	RT [min]	RT Tolerance [min]	Area (Max.)	KEGG Pathways	Metabolika Pathways	# Usable QC	RSD QC Areas [%]	RSD Corr. QC Areas [%]	QC Fill Status: MIX_QC1.raw (F33)	QC Fill Status: MIX_QC1A.raw (F34)	QC Fill Status: MIX_QC2.raw (F35)	QC Fill Status: MIX_QC3.raw (F36)	mzCloud Best Match	mzCloud Library Match: Autoprocessed	mzCloud Library Match: Reference	mzCloud Best Sim. Match	# Adducts	MS2	Background	Area: BLK_IMPURITY.raw (F1)	Area: BLK01.raw (F27)	Area: BLK02.raw (F28)	Area: BLK03.raw (F29)	Area: BLK04.raw (F30)	Area: MIX_QC1.raw (F33)	Area: MIX_QC1A.raw (F34)	Area: MIX_QC2.raw (F35)	Area: MIX_QC3.raw (F36)	Area: 33C.raw (F2)	Area: 58C.raw (F3)	Area: 85B.raw (F4)	Area: 88C.raw (F5)	Area: 92A.raw (F6)	Area: 103A.raw (F7)	Area: 108B.raw (F8)	Area: 109B.raw (F9)	Area: 124A.raw (F10)	Area: 126C.raw (F12)	Area: 132A.raw (F13)	Area: 163A.raw (F17)	Area: 166A.raw (F19)	Area: 170B.raw (F21)	Area: 186A.raw (F24)	Area: 125B.raw (F11)	Area: 135C.raw (F14)	Area: 152C.raw (F15)	Area: 158A.raw (F16)
4-Hydroxyphthalic acid	C8 H6 O5	182.021	5.264	0.2	7.64424e+06	Biosynthesis of secondary metabolites;Biosynthesis of antibiotics;Microbial metabolism in diverse environments;Other		3	10	9	Filled by re-detected peak	Filled by re-detected peak	Filled by re-detected peak	Filled by simulated peak		No matches found	No matches found		1	No MS2	FALSE	85111.7	40612.6	108275	101296	221187	4.38774e+06	3.76367e+06	4.54524e+06	320332	2.75436e+06	7.459e+06	170977	111392	2.13318e+06	6.09519e+06	7.59234e+06	570612	713435	200095	7.46373e+06	7.25733e+06	6.17809e+06	1.18154e+06	2.01601e+06	165571	7.64424e+06	1.31574e+06	3.77408e+06
Cyclohexanone	C6 H10 O	98.0732	23.684	0.2	6.33548e+07	Biosynthesis of secondary metabolites;Microbial metabolism in diverse environments;Degradation of aromatic compounds;alpha-Linolenic acid metabolism;Other	Superpathway of lipoxygenase	3	24	24	Filled by re-detected peak	Filled by re-detected peak	Filled by re-detected peak	Filled by simulated peak		No matches found	No matches found		2	No MS2	FALSE	1.42407e+06	1.38643e+06	1.08843e+06	1.49099e+06	1.59306e+06	3.31204e+06	4.87295e+06	3.27542e+06	1.68663e+06	6.33548e+07	2.35143e+06	868924	1.2958e+06	1.3476e+06	2.19984e+06	2.3601e+06	3.27719e+06	2.06327e+06	2.27425e+06	1.80846e+06	3.79723e+06	1.45582e+06	3.30194e+06	3.61855e+06	1.59642e+06	2.54229e+06	1.9752e+06	2.54215e+06
DIBOA	C8 H7 N O4	181.038	4.508	0.2	6.60176e+07	Biosynthesis of secondary metabolites;Microbial metabolism in diverse environments;Other	Other	3	5	5	Filled by re-detected peak	Filled by re-detected peak	Filled by re-detected peak	Filled by spectrum noise		No matches found	No matches found		1	No MS2	FALSE	137390	236299	149491	129816	174370	8.49491e+06	9.40242e+06	8.7921e+06	159418	452433	5.73237e+06	212839	610785	1.53878e+06	8.58256e+06	2.04945e+06	303167	423337	237589	1.16938e+06	2.16533e+06	2.64568e+07	373684	477422	233805	1.03767e+07	2.26405e+07	1.74651e+07
Isoliquiritigenin	C15 H12 O4	256.074	10.243	0.2	1.02334e+07	Biosynthesis of secondary metabolites;Microbial metabolism in diverse environments;Other	Other	3	12	1	Filled by re-detected peak	Filled by re-detected peak	Filled by re-detected peak	Filled by spectrum noise		No matches found	No matches found		1	No MS2	FALSE	101405	124542	111948	109349	136742	374673	343255	294699	133935	182095	268365	133919	116487	208489	472563	234579	144259	189985	142556	188510	229893	292747	189360	172018	127892	748371	172527	201407
3,5-di(2-furylmethylidene)tetrahydro-2H-pyran-4-one	C15 H12 O4	256.074	11.051	0.2	3.12825e+08	Biosynthesis of secondary metabolites;Microbial metabolism in diverse environments;Other	Other	3	11	0	n/a	n/a	n/a	Filled by spectrum noise	87.8	Multiple matches found	Multiple matches found		2	DDA for preferred ion	FALSE	288733	176222	251676	245146	287577	1.31553e+07	1.4642e+07	1.63379e+07	250442	330493	326053	271769	281294	375502	386027	349883	278607	351254	298432	335686	355472	427160	394231	302767	248000	306157	297139	360705
DL-2,6-Diaminopimelic acid	C7 H14 N2 O4	190.096	1.537	0.2	6.23962e+07	Metabolic pathways;Biosynthesis of secondary metabolites;Biosynthesis of antibiotics;Microbial metabolism in diverse environments;Biosynthesis of amino acids;Other	Other	3	42	8	n/a	Filled by re-detected peak	Filled by re-detected peak	Filled by spectrum noise		No matches found	No matches found		1	No MS2	FALSE	97260.5	280444	109593	122315	164813	6.42889e+06	5.17199e+06	2.52285e+06	167210	603082	6.23962e+07	139055	104242	9.03387e+06	9.68655e+06	4.87443e+06	134996	151185	136168	2.50064e+06	1.42729e+07	8.67371e+06	156241	814660	162482	864444	1.50203e+06	2.58328e+06
L-(+)-Leucine	C6 H13 N O2	131.095	2.936	0.2	3.02527e+10	Metabolic pathways;Biosynthesis of secondary metabolites;Biosynthesis of antibiotics;Microbial metabolism in diverse environments;Biosynthesis of plant secondary metabolites;2-Oxocarboxylic acid metabolism;Biosynthesis of amino acids;Tropane, piperidine and pyridine alkaloid biosynthesis;Other	Superpathway of jasmonoyl-amino acid conjugates biosynthesis;Superpathway of indole-3-acetate conjugate biosynthesis;Other	3	42	16	Filled by re-detected peak	n/a	n/a	Filled by simulated peak		No matches found	No matches found		1	No MS2	FALSE	247686	1.69232e+06	636806	224879	1.04886e+06	1.88163e+09	4.16425e+09	4.74947e+09	1.00967e+06	4.63805e+08	3.02527e+10	2.95528e+07	1.57738e+07	2.82739e+09	1.57918e+08	5.33603e+09	9.02934e+07	1.27094e+08	4.32896e+07	1.7226e+09	5.21886e+09	3.11791e+09	801005	2.01191e+08	8.03065e+07	2.20306e+08	9.10773e+07	1.14726e+09
L-(+)-Valine	C5 H11 N O2	117.079	25.11	0.2	1.51578e+08	Metabolic pathways;Biosynthesis of secondary metabolites;Biosynthesis of antibiotics;Microbial metabolism in diverse environments;Biosynthesis of plant secondary metabolites;Biosynthesis of alkaloids derived from shikimate pathway;2-Oxocarboxylic acid metabolism;Biosynthesis of amino acids;Other	Superpathway of jasmonoyl-amino acid conjugates biosynthesis;Superpathway of L-lysine degradation;Superpathway of indole-3-acetate conjugate biosynthesis;Other	4	23	22						No matches found	No matches found		1	No MS2	FALSE	1.71211e+07	2.98627e+06	4.70614e+06	4.85192e+06	5.64897e+07	5.77114e+07	9.32706e+07	8.37823e+07	6.23932e+07	6.78149e+07	1.09868e+07	9.09984e+07	5.50281e+07	4.96858e+07	3.51044e+07	4.84617e+07	7.53048e+07	8.4857e+07	7.71444e+07	5.34812e+07	7.15386e+07	4.52407e+07	1.48153e+08	7.47239e+07	5.3346e+07	5.04051e+07	4.75399e+07	5.01662e+07
L-(-)-Threonine	C4 H9 N O3	119.059	18.758	0.2	9.82666e+07	Metabolic pathways;Biosynthesis of secondary metabolites;Biosynthesis of antibiotics;Microbial metabolism in diverse environments;Biosynthesis of plant secondary metabolites;Biosynthesis of amino acids;Other	Other	4	26	25	Filled by re-detected peak	Filled by re-detected peak	Filled by re-detected peak	Filled by re-detected peak		No matches found	No matches found		2	No MS2	FALSE	3.68973e+07	658620	707841	654212	4.21338e+07	5.83765e+07	6.42153e+07	7.54816e+07	3.90228e+07	7.42555e+07	4.35718e+07	6.05745e+07	3.92911e+07	7.12988e+07	5.67547e+07	6.02684e+07	6.04734e+07	8.40073e+07	6.11763e+07	7.28035e+07	6.78663e+07	5.3593e+07	9.82666e+07	5.70383e+07	3.65005e+07	5.3027e+07	8.05194e+07	6.26107e+07
Aminolevulinic acid	C5 H9 N O3	131.058	25.094	0.2	7.01255e+07	Metabolic pathways;Biosynthesis of secondary metabolites;Biosynthesis of antibiotics;Microbial metabolism in diverse environments;Biosynthesis of plant secondary metabolites;Biosynthesis of amino acids;Other	Other	4	40	36	Filled by re-detected peak	Filled by re-detected peak	Filled by re-detected peak	Filled by re-detected peak		No matches found	No matches found		1	No MS2	FALSE	345744	378202	437354	757582	3.15839e+06	1.412e+06	3.41311e+06	4.02779e+06	2.46796e+06	7.1754e+06	489422	3.21666e+06	758844	7.01255e+07	786279	582315	4.56476e+06	2.79011e+06	3.0702e+06	1.24484e+06	686763	537947	2.26324e+07	1.21846e+06	1.18746e+06	460570	3.39975e+06	665583
4-Aminobenzoic acid	C7 H7 N O2	137.048	6.529	0.2	1.03728e+07	Metabolic pathways;Biosynthesis of secondary metabolites;Biosynthesis of antibiotics;Microbial metabolism in diverse environments;Biosynthesis of plant secondary metabolites;Degradation of aromatic compounds;Biosynthesis of alkaloids derived from shikimate pathway;Biosynthesis of amino acids;Other	Superpathway of chorismate metabolism;Superpathway of aromatic amino acid biosynthesis;Superpathway of aromatic compound degradation via 2-oxopent-4-enoate;Other	4	15	4	Filled by re-detected peak	Filled by re-detected peak	Filled by re-detected peak	n/a		No matches found	No matches found		1	No MS2	FALSE	4.7777e+06	5.73687e+06	116898	1.19529e+06	4.43668e+06	3.63205e+06	4.38815e+06	5.01467e+06	5.13455e+06	5.12233e+06	1.73556e+06	7.16807e+06	6.60046e+06	3.23122e+06	3.4867e+06	3.11655e+06	7.84031e+06	8.55045e+06	7.17847e+06	5.48954e+06	4.47365e+06	3.07051e+06	9.15504e+06	4.15951e+06	4.62464e+06	3.7263e+06	1.03728e+07	4.38015e+06
4,5-Dihydroxy-3-oxo-1-cyclohexene-1-carboxylic acid	C7 H8 O5	172.036	4.464	0.2	1.034e+07	Metabolic pathways;Biosynthesis of secondary metabolites;Biosynthesis of antibiotics;Microbial metabolism in diverse environments;Biosynthesis of plant secondary metabolites;Degradation of aromatic compounds;Biosynthesis of alkaloids derived from shikimate pathway;Biosynthesis of amino acids;Other	Superpathway of chorismate metabolism;Superpathway of aromatic amino acid biosynthesis;Superpathway of aromatic compound degradation via 2-oxopent-4-enoate;Other	3	15	11	Filled by re-detected peak	Filled by re-detected peak	Filled by re-detected peak	Filled by spectrum noise		No matches found	No matches found		1	No MS2	FALSE	90701.2	49351.1	123167	125140	122809	1.54279e+06	1.16114e+06	1.26425e+06	127999	670430	1.034e+07	150849	136774	459983	1.28258e+06	1.37556e+06	194561	191738	153672	2.35151e+06	1.72641e+06	1.26619e+06	405651	908674	130815	2.07022e+06	178757	1.48481e+06
Salicylic acid	C7 H6 O3	138.032	7.823	0.2	1.01859e+09	Metabolic pathways;Biosynthesis of secondary metabolites;Biosynthesis of antibiotics;Microbial metabolism in diverse environments;Degradation of aromatic compounds;Biosynthesis of alkaloids derived from shikimate pathway;Bile secretion;Phenylalanine metabolism;Ubiquinone and other terpenoid-quinone biosynthesis;Other	Superpathway of chorismate metabolism;Superpathway of aromatic compound degradation via 2-oxopent-4-enoate;Other	4	18	18						No matches found	No matches found		2	No MS2	FALSE	2.52008e+08	3.05324e+06	3.51614e+06	3.45639e+06	4.95337e+08	5.33131e+08	4.06299e+08	6.3414e+08	4.90556e+08	6.97098e+08	2.7732e+08	6.05224e+08	5.71672e+08	5.34729e+08	4.43257e+08	5.80157e+08	5.88326e+08	8.27075e+08	6.77739e+08	5.89434e+08	4.7797e+08	4.81205e+08	1.01859e+09	4.82436e+08	4.61818e+08	4.3555e+08	6.67051e+08	4.51805e+08
Liqcoumarin	C12 H10 O4	218.057	8.065	0.2	1.77067e+07	Metabolic pathways;Biosynthesis of secondary metabolites;Biosynthesis of antibiotics;Microbial metabolism in diverse environments;Degradation of aromatic compounds;Other		3	30	27	Filled by re-detected peak	Filled by re-detected peak	Filled by re-detected peak	Filled by spectrum noise		No matches found	No matches found		1	DDA for preferred ion	FALSE	71944.6	27630.4	67107.8	66322.1	131290	1.42159e+06	972365	1.82086e+06	118024	316810	320476	199441	135769	1.18207e+06	1.7053e+06	851806	181690	286223	213987	285821	1.06041e+06	1.42201e+06	503577	187603	136930	1.77067e+07	318018	216955
Pyrogallol	C6 H6 O3	126.032	1.765	0.2	1.75014e+08	Metabolic pathways;Biosynthesis of secondary metabolites;Biosynthesis of antibiotics;Microbial metabolism in diverse environments;Other		4	16	15	Filled by re-detected peak	Filled by re-detected peak	Filled by re-detected peak	Filled by re-detected peak		No matches found	No matches found		2	No MS2	FALSE	2.56623e+07	8.83146e+06	9.7438e+06	2.90019e+06	8.64478e+07	7.5605e+07	1.03563e+08	1.02483e+08	8.08598e+07	6.48804e+07	3.08912e+07	9.13575e+07	1.15757e+08	6.75346e+07	3.63723e+07	4.35851e+07	9.53103e+07	6.43157e+07	9.93078e+07	9.67277e+07	8.31268e+07	1.00776e+08	7.10674e+07	1.01877e+08	9.25022e+07	1.26434e+08	4.71509e+07	1.19402e+08
D-Gluconic acid	C6 H12 O7	196.059	3.946	0.2	1.23321e+07	Metabolic pathways;Biosynthesis of secondary metabolites;Biosynthesis of antibiotics;Microbial metabolism in diverse environments;Other	Other	4	25	22	Filled by re-detected peak	Filled by re-detected peak	Filled by re-detected peak	Filled by re-detected peak		No matches found	No matches found		1	No MS2	FALSE	63251.5	33790	83425.5	77481.2	1.48459e+06	2.75533e+06	2.44019e+06	2.95975e+06	1.57435e+06	2.84612e+06	180190	137512	732022	124720	784781	105012	1.90684e+06	3.94939e+06	2.49765e+06	91208.4	1.07255e+07	103619	7.09631e+06	2.67743e+06	1.49159e+06	3.35483e+06	9.43407e+06	3.0577e+06
8-Dehydrocholesterol	C27 H44 O	384.339	24.591	0.2	7.49866e+07	Metabolic pathways;Biosynthesis of secondary metabolites;Biosynthesis of antibiotics;Microbial metabolism in diverse environments;Other	Superpathway of cholesterol biosynthesis;Cholesterol biosynthesis I;Cholesterol biosynthesis III (via desmosterol);Superpathway of ergosterol biosynthesis I;Superpathway of cholesterol degradation I (cholesterol oxidase);Superpathway of cholesterol degradation II (cholesterol dehydrogenase);Other	4	35	11						No matches found	No matches found		2	DDA for other ion	FALSE	1.31846e+06	829875	1.43004e+06	846241	8.00774e+06	2.16063e+07	1.36271e+07	1.25779e+07	9.80154e+06	8.02676e+06	9.84405e+06	3.19156e+06	2.41937e+06	2.50416e+07	6.67689e+07	7.24059e+06	7.4071e+06	1.52491e+07	9.05576e+06	3.49325e+06	2.44376e+07	5.86627e+06	1.63474e+07	7.3211e+06	9.47349e+06	1.34717e+07	3.02927e+07	1.12239e+07
4-Hydroxy-3-nitrophenylacetic acid	C8 H7 N O5	197.032	2.643	0.2	1.26274e+08	Metabolic pathways;Biosynthesis of secondary metabolites;Biosynthesis of antibiotics;Microbial metabolism in diverse environments;Other		3	13	10	Filled by re-detected peak	Filled by re-detected peak	Filled by re-detected peak	Filled by spectrum noise		No matches found	No matches found		1	No MS2	FALSE	618077	80818.6	200670	197707	275676	2.28928e+06	2.97512e+06	2.79586e+06	301718	394430	1.26274e+08	369277	274264	1.79721e+06	4.30999e+06	423588	349399	414864	353824	433530	1.30883e+06	415512	408967	327928	284425	338260	374486	415048
1,5-Anhydro-D-fructose	C6 H10 O5	162.053	1.648	0.2	4.00382e+08	Metabolic pathways;Biosynthesis of secondary metabolites;Biosynthesis of antibiotics;Microbial metabolism in diverse environments;Other	Other	4	31	11	Filled by re-detected peak	n/a	n/a	Filled by re-detected peak		No matches found	No matches found		3	DDA for other ion	FALSE	2.14051e+08	1.39293e+07	6.37875e+06	3.00763e+06	2.71657e+08	1.99851e+08	2.2146e+08	2.65231e+08	3.84429e+08	2.47635e+08	1.17213e+08	3.38947e+08	4.00382e+08	2.0076e+08	1.35067e+08	1.82795e+08	2.58682e+08	1.81271e+08	2.6185e+08	1.8488e+08	1.7572e+08	2.90063e+08	2.35979e+08	2.92252e+08	3.13151e+08	2.25556e+08	1.64497e+08	2.35916e+08
Cholecalciferol	C27 H44 O	384.339	22.891	0.2	2.34734e+07	Metabolic pathways;Biosynthesis of secondary metabolites;Biosynthesis of antibiotics;Microbial metabolism in diverse environments;Other	Superpathway of cholesterol biosynthesis;Cholesterol biosynthesis I;Cholesterol biosynthesis III (via desmosterol);Superpathway of ergosterol biosynthesis I;Superpathway of cholesterol degradation I (cholesterol oxidase);Superpathway of cholesterol degradation II (cholesterol dehydrogenase);Other	3	31	29	Filled by re-detected peak	Filled by re-detected peak	Filled by re-detected peak	Filled by simulated peak		No matches found	No matches found		1	DDA for preferred ion	FALSE	498337	221941	454727	157448	728168	5.86489e+06	3.05202e+06	4.7271e+06	969573	1.69799e+06	2.31432e+07	916008	434776	1.95445e+06	7.14572e+06	2.34734e+07	1.638e+06	884886	700837	2.51051e+06	4.96833e+06	8.8276e+06	1.52355e+06	1.77445e+06	490278	2.16211e+06	1.85449e+06	1.15371e+07
5-Aminopental	C5 H11 N O	101.085	2.034	0.2	1.70635e+07	Metabolic pathways;Biosynthesis of secondary metabolites;Microbial metabolism in diverse environments;2-Oxocarboxylic acid metabolism;Tropane, piperidine and pyridine alkaloid biosynthesis;Other	Other	4	28	26	Filled by re-detected peak	Filled by re-detected peak	Filled by re-detected peak	Filled by re-detected peak		No matches found	No matches found		1	No MS2	FALSE	3.35191e+06	1.16365e+07	2.09661e+06	1.66594e+06	4.81204e+06	8.8031e+06	8.77739e+06	1.04634e+07	4.96067e+06	5.13544e+06	4.88366e+06	7.14317e+06	4.9664e+06	6.7409e+06	5.13178e+06	9.1629e+06	1.1485e+07	1.13579e+07	1.02118e+07	5.76845e+06	7.95906e+06	9.41877e+06	1.70635e+07	9.64387e+06	5.41322e+06	8.88404e+06	1.56268e+07	6.31339e+06
Paracetamol	C8 H9 N O2	151.064	4.713	0.2	1.22185e+08	Metabolic pathways;Biosynthesis of secondary metabolites;Microbial metabolism in diverse environments;Biosynthesis of alkaloids derived from shikimate pathway;2-Oxocarboxylic acid metabolism;Bile secretion;Other	Superpathway of betalain biosynthesis;Other	3	6	6	Filled by re-detected peak	Filled by re-detected peak	Filled by re-detected peak	Filled by simulated peak		No matches found	No matches found		1	No MS2	FALSE	325157	497126	285002	140691	266809	8.00731e+06	7.16216e+06	7.88177e+06	292115	442986	1.71146e+06	304927	338398	1.56802e+06	2.24387e+06	1.21513e+06	669091	621105	389862	1.13161e+06	3.7673e+07	994442	658783	7.12272e+07	276995	478394	324860	766394
Cinnamic acid	C9 H8 O2	148.053	6.704	0.2	3.28059e+07	Metabolic pathways;Biosynthesis of secondary metabolites;Microbial metabolism in diverse environments;Biosynthesis of plant secondary metabolites;Degradation of aromatic compounds;Biosynthesis of alkaloids derived from shikimate pathway;Phenylpropanoid biosynthesis;Phenylalanine metabolism;Ubiquinone and other terpenoid-quinone biosynthesis;Other	Other	3	21	19	Filled by re-detected peak	Filled by re-detected peak	Filled by re-detected peak	Filled by simulated peak		No matches found	No matches found		1	No MS2	FALSE	71487.4	640461	316723	364831	351839	2.69043e+06	2.09112e+06	3.22255e+06	391393	1.2581e+06	1.3435e+06	177177	1.1943e+06	2.50573e+07	1.03694e+06	615513	645489	1.20269e+07	9.92002e+06	794703	875310	612765	7.95331e+06	493844	425572	1.84519e+06	3.28059e+07	876252
Niacin	C6 H5 N O2	123.032	1.75	0.2	6.43272e+08	Metabolic pathways;Biosynthesis of secondary metabolites;Microbial metabolism in diverse environments;Biosynthesis of plant secondary metabolites;Degradation of aromatic compounds;Tropane, piperidine and pyridine alkaloid biosynthesis;Other	Other	4	38	36	Filled by matching ion	Filled by matching ion	Filled by matching ion	n/a		No matches found	No matches found		1	No MS2	FALSE	3.30866e+06	4.1766e+06	1.67159e+06	759998	4.29938e+07	9.36925e+07	9.92669e+07	1.18501e+08	4.10556e+07	5.08542e+06	6.1209e+07	4.80193e+06	2.54805e+06	3.24843e+08	1.81974e+08	4.52435e+07	2.97843e+07	4.2373e+07	5.36538e+06	5.67394e+07	6.43272e+08	1.87308e+08	7.71445e+06	5.90958e+07	4.45399e+07	2.7606e+07	1.84176e+07	8.35928e+07
Caffeine	C8 H10 N4 O2	194.081	5.448	0.2	6.89989e+07	Metabolic pathways;Biosynthesis of secondary metabolites;Microbial metabolism in diverse environments;Biosynthesis of plant secondary metabolites;Other	Other	4	39	31	Filled by re-detected peak	Filled by re-detected peak	Filled by re-detected peak	Filled by re-detected peak		No matches found	No matches found		1	No MS2	FALSE	104808	2.1473e+06	275824	152667	7.01251e+06	1.96446e+07	1.7424e+07	1.87641e+07	6.58217e+06	6.89989e+07	3.20341e+07	439048	1.29936e+07	1.12007e+06	2.28958e+07	1.66591e+06	7.97613e+06	3.66133e+07	3.02786e+06	4.14433e+07	7.34189e+06	2.79535e+06	8.17697e+06	1.86546e+07	7.32098e+06	4.01039e+06	6.56133e+07	5.85922e+07
Cinnamaldehyde	C9 H8 O	132.058	5.497	0.2	2.60047e+07	Metabolic pathways;Biosynthesis of secondary metabolites;Microbial metabolism in diverse environments;Biosynthesis of plant secondary metabolites;Phenylpropanoid biosynthesis;Other		4	22	22	Filled by re-detected peak	Filled by re-detected peak	Filled by re-detected peak	Filled by re-detected peak		No matches found	No matches found		1	No MS2	FALSE	220127	285089	156737	155871	1.6676e+06	2.11381e+06	2.52156e+06	2.98863e+06	1.76439e+06	2.07821e+06	3.68267e+06	304417	413751	973812	3.00436e+06	832811	269712	306043	265891	826062	1.21142e+06	4.66358e+06	2.60047e+07	393514	1.86843e+06	7.50792e+06	176759	741206
Benzoic acid	C7 H6 O2	122.037	7.123	0.2	2.12501e+07	Metabolic pathways;Biosynthesis of secondary metabolites;Microbial metabolism in diverse environments;Degradation of aromatic compounds;Biosynthesis of alkaloids derived from shikimate pathway;Phenylalanine metabolism;Other	Superpathway of aromatic compound degradation via 2-oxopent-4-enoate;Other	3	38	34	Filled by simulated peak	Filled by re-detected peak	Filled by re-detected peak	Filled by re-detected peak		No matches found	No matches found		1	No MS2	FALSE	340546	1.00195e+06	566746	427716	928926	1.44534e+06	855464	1.8444e+06	1.23453e+06	2.61134e+06	789529	790222	1.74517e+06	521060	1.78382e+06	852805	905509	426086	604304	752867	920648	1.25732e+06	2.12501e+07	356335	882140	1.68009e+06	708767	1.37824e+06
Thymol	C10 H14 O	150.105	23.254	0.2	1.23566e+08	Metabolic pathways;Biosynthesis of secondary metabolites;Microbial metabolism in diverse environments;Degradation of aromatic compounds;Other	P-cymene degradation	3	27	22	Filled by re-detected peak	Filled by re-detected peak	Filled by re-detected peak	Filled by simulated peak		No matches found	No matches found		3	No MS2	FALSE	2.05295e+06	2.03875e+06	1.79384e+06	1.69356e+06	2.5457e+06	6.83219e+06	8.47295e+06	4.89668e+06	2.7237e+06	1.23566e+08	4.62329e+06	2.07249e+06	2.21035e+06	1.90465e+06	4.69205e+06	6.28076e+06	4.38945e+06	6.67267e+06	3.17922e+06	1.59133e+06	3.39575e+06	6.02015e+06	3.42347e+06	5.32511e+06	2.65036e+06	3.3438e+06	6.08125e+06	2.26951e+06
MFCD00084808	C19 H24 O4	316.168	8.436	0.2	1.46718e+07	Metabolic pathways;Biosynthesis of secondary metabolites;Microbial metabolism in diverse environments;Degradation of aromatic compounds;Other	Superpathway of cholesterol degradation I (cholesterol oxidase);Superpathway of cholesterol degradation II (cholesterol dehydrogenase);Superpathway of gibberellin biosynthesis;Other	3	35	28	Filled by re-detected peak	Filled by re-detected peak	Filled by re-detected peak	Filled by spectrum noise		No matches found	No matches found		1	No MS2	FALSE	79955.8	110902	96766	103075	141361	681034	482121	984015	135416	287057	355126	160574	114061	277875	2.02235e+06	893084	185673	239665	175984	315802	342743	1.46718e+07	256760	239294	131923	222287	234243	276310
Guaifenesin	C10 H14 O4	198.089	6.797	0.2	2.94074e+07	Metabolic pathways;Biosynthesis of secondary metabolites;Microbial metabolism in diverse environments;Degradation of aromatic compounds;Other	P-cymene degradation;Other	3	21	7	Filled by re-detected peak	Filled by re-detected peak	Filled by re-detected peak	Filled by simulated peak		No matches found	No matches found		1	No MS2	FALSE	40639.8	27165.3	76144.5	65065.2	156766	1.48645e+06	1.60669e+06	2.17166e+06	297721	4.18682e+06	281934	1.32301e+06	82712.2	433477	1.30052e+07	351197	6.39664e+06	93025.3	78968.8	127140	1.98524e+06	80755.2	298111	116539	224996	162751	229785	745161
gibberellin A1	C19 H24 O6	348.158	6.775	0.2	1.27196e+07	Metabolic pathways;Biosynthesis of secondary metabolites;Microbial metabolism in diverse environments;Degradation of aromatic compounds;Other	Superpathway of cholesterol degradation I (cholesterol oxidase);Superpathway of cholesterol degradation II (cholesterol dehydrogenase);Superpathway of gibberellin biosynthesis;Other	3	32	17	Filled by re-detected peak	Filled by re-detected peak	Filled by re-detected peak	Filled by simulated peak		No matches found	No matches found		1	No MS2	FALSE	5.51994e+06	19714.8	57384.5	55230.6	3.98531e+06	3.55722e+06	6.60597e+06	6.67132e+06	3.55716e+06	4.70573e+06	2.25106e+06	1.51621e+06	8.84281e+06	5.97996e+06	1.27196e+07	4.58335e+06	3.14909e+06	2.34635e+06	2.66729e+06	2.83013e+06	3.57188e+06	3.24859e+06	7.38504e+06	4.49045e+06	5.21976e+06	1.08074e+07	724791	2.64425e+06
(2E)-3-(3,4-Dimethoxyphenyl)acrylic acid	C11 H12 O4	208.073	6.535	0.2	4.71326e+06	Metabolic pathways;Biosynthesis of secondary metabolites;Microbial metabolism in diverse environments;Degradation of aromatic compounds;Phenylpropanoid biosynthesis;Other	Other	3	31	20	Filled by re-detected peak	Filled by re-detected peak	Filled by re-detected peak	Filled by spectrum noise		No matches found	No matches found		1	DDA for preferred ion	FALSE	49319.8	24658.5	59267.7	61765.1	876583	539358	471692	831698	66419.9	287319	939144	59217.1	66708.9	4.71326e+06	603465	162226	53617.1	145522	1.46407e+06	1.70785e+06	185754	389783	1.49977e+06	393365	62423.1	77507.8	64940.4	148712
MFCD00155202	C10 H12 O4	196.073	7.268	0.2	1.58571e+07	Metabolic pathways;Biosynthesis of secondary metabolites;Microbial metabolism in diverse environments;Degradation of aromatic compounds;Phenylpropanoid biosynthesis;Other	P-cymene degradation;Other	3	18	12	Filled by re-detected peak	Filled by re-detected peak	Filled by re-detected peak	Filled by simulated peak		Single match found	No matches found	63.2	1	DDA for preferred ion	FALSE	38155.2	43575.9	60366.8	57377.5	76430.2	1.96517e+06	1.76674e+06	2.47687e+06	85081.8	413605	190435	53866	1.08702e+07	1.1594e+07	5.1928e+06	227865	267111	84470.7	168779	150916	369641	9.81182e+06	484252	301465	74262.7	6.13453e+06	82456.4	249422
methylxanthine	C6 H6 N4 O2	166.048	2.322	0.2	1.16687e+07	Metabolic pathways;Biosynthesis of secondary metabolites;Microbial metabolism in diverse environments;Other	Other	3	25	17	Filled by re-detected peak	Filled by re-detected peak	Filled by re-detected peak	Filled by simulated peak		No matches found	No matches found		1	DDA for preferred ion	FALSE	231642	68189.5	168255	169882	246906	1.41387e+06	1.25748e+06	2.00869e+06	291456	543391	359207	239994	940411	329451	311191	288790	1.73945e+06	1.51587e+06	1.04813e+06	266272	441843	323368	277598	1.56481e+06	252676	260044	1.16687e+07	265085
DL-Carbidopa	C10 H14 N2 O4	226.096	1.78	0.2	5.36867e+07	Metabolic pathways;Biosynthesis of secondary metabolites;Microbial metabolism in diverse environments;Other	Other	3	32	15	Filled by re-detected peak	Filled by re-detected peak	Filled by re-detected peak	Filled by simulated peak		No matches found	No matches found		1	No MS2	FALSE	158918	373474	160726	160746	510330	7.5634e+06	7.47922e+06	4.03025e+06	499051	1.57332e+06	5.36867e+07	261150	280436	3.02687e+06	4.98802e+06	8.04066e+06	811734	837060	560553	3.0155e+06	1.26514e+07	1.34437e+07	610166	501848	465422	1.38713e+06	549244	4.44618e+06
Indole	C8 H7 N	117.058	24.683	0.2	9.59792e+07	Metabolic pathways;Biosynthesis of secondary metabolites;Microbial metabolism in diverse environments;Other	Superpathway of chorismate metabolism;Superpathway of aromatic amino acid biosynthesis;Other	4	42	31	n/a	n/a	Filled by re-detected peak	Filled by matching ion		No matches found	No matches found		1	No MS2	FALSE	3.50959e+06	1.15515e+06	1.7975e+06	1.85886e+06	1.58917e+07	2.41927e+07	1.84793e+07	8.33509e+06	1.34112e+07	8.84821e+07	9.59792e+07	9.08042e+06	2.7493e+06	5.98443e+06	6.97932e+07	6.36689e+07	3.15948e+07	1.70035e+07	393382	2.69029e+06	1.68592e+07	7.60354e+07	2.53022e+07	1.07834e+07	5.88706e+06	5.71364e+07	7.66983e+06	2.05553e+07
2,4-Diacetylphloroglucinol	C10 H10 O5	210.052	5.785	0.2	5.85117e+06	Metabolic pathways;Biosynthesis of secondary metabolites;Microbial metabolism in diverse environments;Phenylpropanoid biosynthesis;Other	Other	4	45	23	Filled by re-detected peak	Filled by re-detected peak	Filled by re-detected peak	Filled by re-detected peak		No matches found	No matches found		1	No MS2	FALSE	40269.8	25068.9	65667.1	61241.4	604720	1.93258e+06	1.64302e+06	1.40742e+06	494412	5.26304e+06	334348	1.92229e+06	706533	1.95028e+06	1.74779e+06	418472	5.85117e+06	4.72178e+06	603881	422534	3.58305e+06	2.14096e+06	5.45216e+06	1.33727e+06	430330	858200	2.89419e+06	2.71254e+06
3-(4-Hydroxy-3-methoxyphenyl)-2-oxiranecarboxylic acid	C10 H10 O5	210.052	5.568	0.2	2.84798e+07	Metabolic pathways;Biosynthesis of secondary metabolites;Microbial metabolism in diverse environments;Phenylpropanoid biosynthesis;Other	Other	3	12	9	Filled by re-detected peak	Filled by re-detected peak	Filled by re-detected peak	Filled by simulated peak		No matches found	No matches found		1	DDA for preferred ion	FALSE	90605.2	52071.4	131652	131818	263951	3.56434e+06	3.23827e+06	4.06946e+06	234310	3.51443e+06	8.40293e+06	476449	184848	2.24159e+06	9.59071e+06	4.17527e+06	1.06665e+06	1.69604e+06	191820	9.04176e+06	3.57463e+06	3.90281e+06	2.84798e+07	2.37834e+06	311108	6.5032e+06	4.82287e+06	5.26145e+06
6-(2-Methoxyvinyl)benzo[1,3]dioxole-5-carboxylic acid	C11 H10 O5	222.053	8.859	0.2	2.30942e+07	Metabolic pathways;Biosynthesis of secondary metabolites;Microbial metabolism in diverse environments;Ubiquinone and other terpenoid-quinone biosynthesis;Other	Superpathway of chorismate metabolism;Other	3	13	10	Filled by re-detected peak	Filled by re-detected peak	Filled by re-detected peak	Filled by spectrum noise		No matches found	No matches found		2	DDA for preferred ion	FALSE	146945	174079	176602	178645	219758	1.38274e+06	1.79931e+06	1.65923e+06	212557	395153	440084	211121	195326	469180	580411	443511	316984	292410	317441	394149	1.52423e+07	684535	382618	392589	220529	466348	310764	559227
2-Hydroxy-4-hydroxymethylbenzalpyruvate	C11 H10 O5	222.053	6.088	0.2	1.18507e+08	Metabolic pathways;Biosynthesis of secondary metabolites;Microbial metabolism in diverse environments;Ubiquinone and other terpenoid-quinone biosynthesis;Other	Superpathway of chorismate metabolism;Other	4	13	13						No matches found	No matches found		1	DDA for preferred ion	FALSE	53460.3	33116.4	83686.2	88123	1.6864e+07	1.94384e+07	1.89711e+07	2.32777e+07	1.6921e+07	1.95288e+07	5.69512e+07	2.61136e+06	473320	1.79753e+07	2.13922e+07	2.07275e+07	1.24338e+06	6.6011e+06	2.39506e+06	2.37792e+07	5.8189e+06	5.9775e+07	1.18507e+08	5.79272e+06	1.62993e+07	6.38633e+07	5.359e+06	1.92551e+06
DL-Glutamine	C5 H10 N2 O3	146.069	3.79	0.2	5.31455e+07	Metabolic pathways;Microbial metabolism in diverse environments;Biosynthesis of plant secondary metabolites;Biosynthesis of amino acids;Other	Superpathway of chorismate metabolism;Superpathway of aromatic amino acid biosynthesis;Superpathway of jasmonoyl-amino acid conjugates biosynthesis;Superpathway of indole-3-acetate conjugate biosynthesis;Other	3	5	5	Filled by re-detected peak	Filled by re-detected peak	Filled by re-detected peak	Filled by simulated peak		No matches found	No matches found		1	No MS2	FALSE	188797	388029	218480	199379	326474	6.54451e+06	5.94524e+06	6.51891e+06	379461	4.11172e+06	5.31455e+07	263276	189309	3.11587e+06	3.11786e+07	1.10322e+07	583011	620470	552518	6.01934e+06	5.08034e+06	2.33703e+07	2.31111e+06	502427	202981	5.44917e+06	593489	1.32004e+07
Quinolinic acid	C7 H5 N O4	167.022	4.38	0.2	4.00983e+07	Metabolic pathways;Microbial metabolism in diverse environments;Biosynthesis of plant secondary metabolites;Other	Other	3	26	6	Filled by re-detected peak	Filled by re-detected peak	Filled by re-detected peak	Filled by spectrum noise		No matches found	No matches found		1	No MS2	FALSE	134438	235590	147825	126903	166289	7.29237e+06	6.4663e+06	4.28426e+06	167135	2.56945e+06	2.52175e+06	1.24915e+06	640892	6.04338e+06	2.72015e+06	1.97063e+06	2.84281e+06	1.06074e+07	4.00983e+07	7.6326e+06	1.89764e+06	1.93786e+06	401288	965044	2.10484e+06	2.52371e+07	739048	993944
Kojic acid	C6 H6 O4	142.027	1.776	0.2	1.45025e+08	Metabolic pathways;Microbial metabolism in diverse environments;Degradation of aromatic compounds;Other	Superpathway of aromatic compound degradation via 2-oxopent-4-enoate;Other	4	33	33	Filled by re-detected peak	Filled by re-detected peak	Filled by re-detected peak	Filled by re-detected peak		No matches found	No matches found		1	No MS2	FALSE	1.12988e+07	1.03014e+06	4.54952e+06	397183	8.60932e+07	3.67348e+07	8.13647e+07	5.47752e+07	5.31186e+07	1.11426e+08	2.69712e+07	5.21875e+07	6.47139e+07	1.20286e+08	7.92499e+07	7.54706e+07	7.08978e+07	7.07541e+07	6.68234e+07	9.26853e+07	6.99867e+07	1.1429e+08	1.45025e+08	6.10989e+07	4.24735e+07	8.50906e+07	8.67404e+07	7.90037e+07
Benzaldehyde	C7 H6 O	106.042	7.73	0.2	1.94308e+07	Metabolic pathways;Microbial metabolism in diverse environments;Degradation of aromatic compounds;Other	Superpathway of aromatic compound degradation via 2-oxopent-4-enoate;Other	4	16	3	Filled by re-detected peak	Filled by re-detected peak	Filled by re-detected peak	Filled by re-detected peak		No matches found	No matches found		1	No MS2	FALSE	305463	445967	128553	340654	1.11157e+06	1.06911e+06	1.2705e+06	1.48846e+06	1.52116e+06	1.94308e+07	2.9811e+06	2.71033e+06	659124	360758	3.27883e+06	1.77737e+06	1.41808e+06	7.57073e+06	746834	370823	1.40251e+06	1.5916e+06	3.80848e+06	615064	925399	314583	4.85241e+06	900208
Guaiacol	C7 H8 O2	124.053	8.164	0.2	9.64598e+06	Metabolic pathways;Microbial metabolism in diverse environments;Degradation of aromatic compounds;Other	Superpathway of aromatic compound degradation via 2-oxopent-4-enoate;Other	3	16	0	Filled by re-detected peak	Filled by re-detected peak	Filled by re-detected peak	Filled by simulated peak		No matches found	No matches found		1	No MS2	FALSE	307573	489366	236700	183652	339093	1.08889e+06	946426	786867	313684	251885	2.23955e+06	379530	254439	1.12041e+06	9.64598e+06	2.6993e+06	253075	310043	367941	900821	327322	703429	1.14902e+06	427421	289736	3.41374e+06	366314	308938
6-Hydroxy-4-methyl-2-oxo-2H-chromen-7-yl acetate	C12 H10 O5	234.053	6.122	0.2	9.00143e+06	Metabolic pathways;Microbial metabolism in diverse environments;Degradation of aromatic compounds;Other		3	18	9	Filled by re-detected peak	Filled by re-detected peak	Filled by re-detected peak	Filled by spectrum noise		No matches found	No matches found		1	DDA for preferred ion	FALSE	42946.8	25422.4	68714.6	67791.3	81841.7	1.31199e+06	1.29935e+06	1.75294e+06	74545.8	1.22168e+06	1.10788e+06	105295	74989.3	102958	1.76359e+06	2.02348e+06	303590	2.30539e+06	70447.8	2.5014e+06	1.74471e+06	671302	9.00143e+06	2.04016e+06	77187.6	704228	429292	1.36258e+06
Benzaldehyde	C7 H6 O	106.042	4.228	0.2	1.07064e+08	Metabolic pathways;Microbial metabolism in diverse environments;Degradation of aromatic compounds;Other	Superpathway of aromatic compound degradation via 2-oxopent-4-enoate;Other	3	9	0	Filled by re-detected peak	Filled by re-detected peak	Filled by re-detected peak	Filled by simulated peak		No matches found	No matches found		2	No MS2	FALSE	659421	1.60389e+06	214630	734000	885422	1.46475e+07	1.59938e+07	1.76829e+07	856346	2.43953e+06	1.07064e+08	531863	313695	6.05678e+06	8.4524e+06	1.507e+07	676933	822967	1.12955e+06	6.95169e+06	1.98588e+07	8.75224e+06	1.16808e+06	1.08515e+06	983677	1.65421e+06	1.00816e+06	5.70421e+06
p-Cresol	C7 H8 O	108.058	8.395	0.2	9.56491e+06	Metabolic pathways;Microbial metabolism in diverse environments;Degradation of aromatic compounds;Other	Other	3	27	25	Filled by re-detected peak	Filled by re-detected peak	Filled by re-detected peak	Filled by simulated peak		No matches found	No matches found		1	No MS2	FALSE	440789	814428	532566	101065	528342	642434	1.0962e+06	819134	528047	689145	9.56491e+06	603521	321838	633524	681570	498709	856784	750654	806241	926977	1.25674e+06	837737	432300	912206	565461	763326	786731	653279
Phenylethyl alcohol	C8 H10 O	122.073	6.994	0.2	1.90602e+07	Metabolic pathways;Microbial metabolism in diverse environments;Degradation of aromatic compounds;Phenylalanine metabolism;Other		4	21	21	Filled by re-detected peak	Filled by re-detected peak	Filled by re-detected peak	Filled by re-detected peak		No matches found	No matches found		2	No MS2	FALSE	579730	816191	703234	713540	1.28827e+06	2.72267e+06	2.02305e+06	3.15536e+06	2.12424e+06	1.13418e+07	1.88871e+06	1.14854e+06	715068	1.31272e+06	8.74095e+06	1.83723e+06	3.95444e+06	1.62841e+06	966626	1.36821e+06	3.98104e+06	1.74726e+06	1.12875e+06	1.10802e+06	1.73457e+06	1.29196e+06	1.45164e+06	2.66964e+06
trans-Anethole	C10 H12 O	148.089	19.625	0.2	9.43738e+07	Metabolic pathways;Microbial metabolism in diverse environments;Degradation of aromatic compounds;Phenylpropanoid biosynthesis;Other	P-cymene degradation	4	12	9	Filled by re-detected peak	Filled by re-detected peak	Filled by re-detected peak	Filled by re-detected peak		No matches found	No matches found		3	No MS2	FALSE	2.92189e+06	3.14156e+06	2.25873e+06	1.76837e+06	2.19842e+07	3.06567e+07	2.9006e+07	3.0987e+07	2.33112e+07	5.66531e+06	1.52361e+07	5.82734e+06	3.49381e+06	5.03131e+07	6.96315e+07	1.97229e+07	1.5627e+07	7.74757e+06	1.61001e+07	5.97775e+06	2.84172e+07	2.5824e+07	1.59431e+07	2.02884e+07	2.02877e+07	1.73131e+07	7.65751e+06	2.79157e+07
Eugenol	C10 H12 O2	164.084	6.968	0.2	9.45371e+06	Metabolic pathways;Microbial metabolism in diverse environments;Degradation of aromatic compounds;Phenylpropanoid biosynthesis;Other	P-cymene degradation;Other	2	6	0	Filled by re-detected peak	Filled by simulated peak	Filled by re-detected peak	Filled by simulated peak		No matches found	No matches found		1	No MS2	FALSE	261356	633351	77291.6	258712	156858	1.37428e+06	724944	1.25509e+06	391760	765601	845273	314256	340731	568302	1.06891e+06	589935	502461	408982	256191	576904	706019	648242	476395	427116	183378	603628	9.45371e+06	544348
5-carboxyvanillic acid	C9 H8 O6	212.032	4.575	0.2	7.38316e+06	Metabolic pathways;Microbial metabolism in diverse environments;Degradation of aromatic compounds;Phenylpropanoid biosynthesis;Phenylalanine metabolism;Other		3	15	7	Filled by re-detected peak	Filled by re-detected peak	Filled by re-detected peak	Filled by spectrum noise		No matches found	No matches found		1	DDA for preferred ion	FALSE	67717.6	35766.8	88106.8	91694.7	102564	1.77732e+06	1.78561e+06	1.35303e+06	91544.4	1.12042e+06	2.70343e+06	341676	107116	653816	293462	4.74352e+06	190518	150597	141563	810004	1.87408e+06	684081	342615	454442	102016	1.4353e+06	2.09046e+06	2.25379e+06
Acetophenone	C8 H8 O	120.058	6.708	0.2	1.06156e+07	Metabolic pathways;Microbial metabolism in diverse environments;Degradation of aromatic compounds;Phenylpropanoid biosynthesis;Phenylalanine metabolism;Other	Other	2	9	0	Filled by re-detected peak	Filled by spectrum noise	Filled by re-detected peak	Filled by simulated peak		No matches found	No matches found		1	No MS2	FALSE	452721	856540	791051	441149	605084	876172	633019	766853	635966	1.08059e+06	913782	784141	396598	6.03132e+06	1.56606e+06	850524	292176	3.29068e+06	2.73495e+06	817871	966276	630629	703469	605940	568098	903248	1.06156e+07	901797
Benzophenone	C13 H10 O	182.073	16.841	0.2	2.73688e+08	Metabolic pathways;Microbial metabolism in diverse environments;Other		3	15	4	Filled by re-detected peak	Filled by re-detected peak	Filled by re-detected peak	Filled by spectrum noise		No matches found	No matches found		1	No MS2	FALSE	7.88031e+06	2.07438e+06	1.92049e+06	1.40469e+06	1.04689e+07	5.37433e+07	5.76e+07	7.15034e+07	9.02311e+06	9.76535e+06	1.0708e+07	1.15098e+07	9.34279e+06	9.92359e+06	9.78694e+06	1.12981e+07	1.71082e+07	1.52714e+07	5.01198e+07	1.17009e+07	1.08579e+07	6.09081e+07	2.73688e+08	4.60268e+07	1.29853e+07	9.06151e+07	1.56874e+08	1.02996e+07
butyl acrylate	C7 H12 O2	128.084	8.525	0.2	1.36767e+07	Metabolic pathways;Microbial metabolism in diverse environments;Other	Other	3	19	16	Filled by re-detected peak	Filled by re-detected peak	Filled by re-detected peak	Filled by simulated peak		No matches found	No matches found		1	No MS2	FALSE	655750	983448	749278	559775	197143	1.40157e+06	1.12723e+06	1.65465e+06	584024	357162	757020	1.06315e+06	160032	499368	1.09936e+06	1.32547e+06	692713	1.09509e+06	849327	599184	838719	884978	436935	828996	558225	721372	1.36767e+07	1.30458e+06
gamma-Aminobutyric acid	C4 H9 N O2	103.064	3.506	0.2	6.7152e+07	Metabolic pathways;Microbial metabolism in diverse environments;Other	Other	4	15	13	Filled by re-detected peak	Filled by re-detected peak	n/a	n/a		No matches found	No matches found		1	No MS2	FALSE	517402	2.23e+06	659778	553658	1.66329e+07	2.77993e+07	2.66172e+07	3.02067e+07	2.09103e+07	3.92613e+07	1.75529e+06	1.75192e+07	7.72989e+06	7.11691e+06	1.3275e+07	1.11226e+07	3.19754e+07	9.58911e+06	5.46563e+07	1.70371e+07	1.34176e+07	1.72378e+07	6.7152e+07	3.13443e+07	1.05497e+07	2.28262e+07	2.39019e+07	7.38644e+06
4-Oxo-4-(3-pyridinebutanal)	C9 H9 N O2	163.063	8.265	0.058	1.25489e+07	Metabolic pathways;Microbial metabolism in diverse environments;Other		4	24	24	Filled by re-detected peak	Filled by re-detected peak	Filled by re-detected peak	Filled by re-detected peak		No matches found	No matches found		2	No MS2	FALSE	216766	267820	206476	181686	2.08654e+06	2.45647e+06	3.0628e+06	3.5583e+06	2.02447e+06	777532	787045	730506	682832	4.4219e+06	4.09481e+06	2.19793e+06	1.43184e+06	896147	652211	1.16291e+06	1.5833e+06	2.89634e+06	1.91695e+06	826419	2.73624e+06	1.89395e+06	495961	5.1697e+06
PYRIDOXAMINE	C8 H12 N2 O2	168.09	4.129	0.2	2.43188e+07	Metabolic pathways;Microbial metabolism in diverse environments;Other	Other	4	37	34	n/a	n/a	Filled by re-detected peak	Filled by re-detected peak		No matches found	No matches found		1	No MS2	FALSE	101919	186176	136799	154011	3.09888e+06	7.93697e+06	7.62919e+06	9.01418e+06	3.14464e+06	540118	1.92996e+07	1.45418e+06	4.13399e+06	1.1573e+07	1.71079e+07	4.52068e+06	1.58968e+06	456984	259525	4.85392e+06	6.31034e+06	3.2752e+06	1.50786e+07	8.08013e+06	3.29029e+06	1.97179e+07	1.77288e+06	6.03789e+06
1-(6-hydroxy-3-pyridyl)-4-(methylamino)butan-1-one	C10 H14 N2 O3	210.1	6.7	0.2	4.0124e+07	Metabolic pathways;Microbial metabolism in diverse environments;Other		3	10	1	Filled by re-detected peak	Filled by re-detected peak	Filled by re-detected peak	Filled by spectrum noise		No matches found	No matches found		1	DDA for preferred ion	FALSE	49026.8	82686.8	67143.1	64147.7	154191	1.98559e+06	2.22942e+06	2.42483e+06	138601	307935	3.84841e+06	132851	93047.7	649511	835549	439699	193555	335510	147757	595885	656326	570910	645912	370295	151483	596505	196991	4.0124e+07
Nikethamide	C10 H14 N2 O	178.111	1.755	0.2	5.57404e+06	Metabolic pathways;Microbial metabolism in diverse environments;Other		3	37	14	Filled by re-detected peak	Filled by re-detected peak	Filled by re-detected peak	Filled by simulated peak		No matches found	No matches found		1	No MS2	FALSE	81740.9	204557	88032.1	88043	159823	1.31654e+06	2.60275e+06	2.92085e+06	249788	216445	2.31505e+06	366417	185236	492097	1.56476e+06	2.0659e+06	192099	226717	217650	5.57404e+06	1.54368e+06	495669	2.21844e+06	1.17142e+06	192336	2.66898e+06	310348	2.29067e+06
6-hydroxypseudooxynicotine	C10 H14 N2 O2	194.106	4.081	0.2	8.55176e+06	Metabolic pathways;Microbial metabolism in diverse environments;Other		3	7	2	Filled by re-detected peak	Filled by re-detected peak	Filled by re-detected peak	Filled by spectrum noise		No matches found	No matches found		1	No MS2	FALSE	82324.5	155586	92296.7	81482.9	94497.7	1.80693e+06	2.01837e+06	2.0821e+06	96638.3	460816	8.55176e+06	193952	239911	804261	1.70923e+06	3.07018e+06	644101	1.01226e+06	380512	4.5603e+06	4.48007e+06	2.20371e+06	5.35629e+06	1.90082e+06	161707	1.14479e+06	503977	2.51236e+06
Osthol	C15 H16 O3	244.11	9.967	0.2	2.6278e+07	Metabolic pathways;Microbial metabolism in diverse environments;Other		3	23	7	Filled by re-detected peak	Filled by re-detected peak	Filled by re-detected peak	Filled by spectrum noise		No matches found	No matches found		1	No MS2	FALSE	147452	161438	147241	152074	182543	1.47679e+06	1.63323e+06	2.23984e+06	180526	295797	388185	431894	165620	9.66348e+06	2.6278e+07	325925	247643	245133	203884	249553	614633	2.49132e+06	361571	490689	189147	414157	526811	297568
4-Nitrophenol	C6 H5 N O3	139.027	3.25	0.2	7.91239e+07	Metabolic pathways;Microbial metabolism in diverse environments;Other	Other	4	23	10	Filled by re-detected peak	Filled by re-detected peak	Filled by re-detected peak	Filled by re-detected peak		No matches found	No matches found		2	No MS2	FALSE	561961	982939	667203	475083	6.68079e+06	1.36895e+07	1.47582e+07	1.10406e+07	8.71727e+06	1.39675e+06	1.05987e+07	477295	367196	7.91239e+07	1.72785e+06	1.89337e+06	3.6304e+07	8.01152e+06	3.0571e+06	694625	4.19573e+07	2.26229e+06	1.73516e+07	5.44788e+07	9.51958e+06	1.83624e+06	9.1872e+06	2.07992e+06
Boldione	C19 H24 O2	284.178	7.765	0.2	4.87201e+07	Metabolic pathways;Microbial metabolism in diverse environments;Other	Superpathway of cholesterol degradation I (cholesterol oxidase);Superpathway of cholesterol degradation II (cholesterol dehydrogenase);Other	3	13	9	n/a	Filled by re-detected peak	n/a	Filled by spectrum noise		No matches found	No matches found		1	DDA for preferred ion	FALSE	115188	79453.5	70474.8	76808.9	227005	1.04941e+07	9.69097e+06	1.2494e+07	201846	3.25672e+07	608980	154102	184067	357931	1.38665e+07	2.68579e+07	209926	1.15072e+07	220812	4.87201e+07	1.46622e+07	4.11952e+06	2.78794e+07	9.1988e+06	216378	1.73901e+07	209277	1.62549e+07
2-((4-Nitrophenoxy)methyl)oxirane	C9 H9 N O4	195.052	6.63	0.2	1.53196e+07	Metabolic pathways;Microbial metabolism in diverse environments;Other	Superpathway of betalain biosynthesis	3	4	1	Filled by re-detected peak	Filled by re-detected peak	Filled by re-detected peak	Filled by spectrum noise		No matches found	No matches found		1	No MS2	FALSE	35824.3	25348.7	60982.6	65337.9	78991.8	713071	750423	772855	70774.3	99250	898503	1.74509e+06	1.53196e+07	99171.2	142108	222558	83093.3	85322.9	69855.8	116160	127613	236205	101095	61289.3	69749.4	96595.5	154922	7.72792e+06
Caprolactam	C6 H11 N O	113.085	5.201	0.2	2.10143e+08	Metabolic pathways;Microbial metabolism in diverse environments;Other		4	16	14						No matches found	No matches found		2	DDA for other ion	FALSE	3.65416e+06	2.89686e+06	1.90234e+06	1.70716e+06	3.9826e+07	5.27461e+07	6.25915e+07	5.91385e+07	4.31364e+07	3.21555e+07	7.37211e+07	1.18557e+08	2.50683e+07	4.65893e+07	8.56059e+07	2.10143e+08	1.53378e+07	2.816e+07	2.7327e+07	3.63423e+07	4.20497e+07	7.84536e+07	1.83824e+07	9.81445e+07	4.02561e+07	3.01681e+07	6.05282e+07	1.98071e+08
2-MeO-E1	C19 H24 O3	300.173	11.348	0.2	1.53988e+07	Metabolic pathways;Microbial metabolism in diverse environments;Steroid hormone biosynthesis;Other	Superpathway of steroid hormone biosynthesis;Superpathway of cholesterol degradation I (cholesterol oxidase);Superpathway of cholesterol degradation II (cholesterol dehydrogenase);Other	3	27	23	Filled by re-detected peak	Filled by re-detected peak	Filled by re-detected peak	Filled by spectrum noise		No matches found	No matches found		1	DDA for preferred ion	FALSE	64032.6	37743.9	106004	99153.8	123640	1.48266e+06	850763	1.13714e+06	126247	163369	260106	135131	111607	1.53618e+06	1.53988e+07	104559	129577	119877	221537	136023	119953	9.22376e+06	616093	124319	118058	296445	103820	114669
1,4-DIHYDROESTRADIOL 3-METHYL ETHER	C19 H28 O2	288.209	9.629	0.2	1.13097e+07	Metabolic pathways;Microbial metabolism in diverse environments;Steroid hormone biosynthesis;Other	Superpathway of steroid hormone biosynthesis;Other	2	16	0	Filled by simulated peak	Filled by re-detected peak	Filled by re-detected peak	Filled by spectrum noise		No matches found	No matches found		1	DDA for preferred ion	FALSE	69120.1	89321.9	84346.1	86079.5	130861	753705	640821	798645	134147	133202	875449	145827	91073.5	167518	1.13097e+07	186975	123969	142727	107724	369456	2.53293e+06	1.06746e+06	1.98751e+06	129435	134466	1.37424e+06	850686	1.23806e+06
8-[3-(6-Hepten-1-yl)-2-oxiranyl]-1-octene-4,6-diyn-3-yl acetate	C19 H24 O3	300.173	12.085	0.2	3.78192e+07	Metabolic pathways;Microbial metabolism in diverse environments;Steroid hormone biosynthesis;Other	Superpathway of steroid hormone biosynthesis;Superpathway of cholesterol degradation I (cholesterol oxidase);Superpathway of cholesterol degradation II (cholesterol dehydrogenase);Other	3	6	6	Filled by re-detected peak	Filled by re-detected peak	Filled by re-detected peak	Filled by spectrum noise		No matches found	No matches found		1	DDA for preferred ion	FALSE	46433.7	38338.4	105310	101610	270278	3.15661e+06	2.89208e+06	3.27352e+06	111116	141204	1.34842e+06	405755	107772	587221	1.49724e+07	417649	124031	114934	147137	129950	125567	3.78192e+07	6.81848e+06	120972	124062	3.5704e+06	105036	120859
D-Homo-17a-oxaandrosta-4,6-diene-3,17-dione	C19 H24 O3	300.173	8.823	0.2	1.96366e+07	Metabolic pathways;Microbial metabolism in diverse environments;Steroid hormone biosynthesis;Other	Superpathway of steroid hormone biosynthesis;Superpathway of cholesterol degradation I (cholesterol oxidase);Superpathway of cholesterol degradation II (cholesterol dehydrogenase);Other	3	26	12	Filled by re-detected peak	Filled by re-detected peak	Filled by re-detected peak	Filled by spectrum noise		No matches found	No matches found		1	DDA for preferred ion	FALSE	102653	127072	118317	120754	166539	771775	783627	1.19592e+06	143677	267101	311136	186055	129261	842204	476266	528953	195251	227129	183182	1.46586e+06	610672	1.96366e+07	296101	236901	154691	293107	237525	378006
Androstenedione	C19 H26 O2	286.194	7.48	0.2	1.52398e+07	Metabolic pathways;Microbial metabolism in diverse environments;Steroid hormone biosynthesis;Other	Superpathway of steroid hormone biosynthesis;Superpathway of cholesterol degradation I (cholesterol oxidase);Superpathway of cholesterol degradation II (cholesterol dehydrogenase);Other	2	6	0	Filled by re-detected peak	Filled by simulated peak	Filled by re-detected peak	Filled by spectrum noise		No matches found	No matches found		1	DDA for preferred ion	FALSE	94380	78414.1	66360.9	73089.8	218731	1.36741e+06	1.12656e+06	1.25744e+06	199603	659228	541534	623571	1.00937e+06	587729	473112	1.22413e+06	293755	434789	297072	1.6245e+06	1.22805e+06	449652	3.02651e+06	557771	225657	1.08467e+06	313827	489343
Metenolone enanthate	C27 H42 O3	414.314	20.795	0.2	4.0147e+08	Microbial metabolism in diverse environments;Biosynthesis of plant secondary metabolites;Other	Superpathway of cholesterol degradation I (cholesterol oxidase);Superpathway of cholesterol degradation II (cholesterol dehydrogenase)	4	24	18						No matches found	No matches found		2	DDA for preferred ion	FALSE	732026	536000	466234	489860	7.64172e+07	1.28236e+08	1.14377e+08	1.30022e+08	7.34028e+07	2.66174e+07	3.56069e+07	4.77746e+06	1.19351e+06	3.70091e+08	2.52478e+08	1.84616e+07	3.46712e+07	1.82016e+08	5.03953e+07	6.60559e+06	3.7522e+08	3.66914e+06	2.06764e+07	1.45695e+08	7.06756e+07	1.39881e+07	1.37605e+08	7.73891e+06
Diosgenin	C27 H42 O3	414.313	18.69	0.2	2.18275e+08	Microbial metabolism in diverse environments;Biosynthesis of plant secondary metabolites;Other	Superpathway of cholesterol degradation I (cholesterol oxidase);Superpathway of cholesterol degradation II (cholesterol dehydrogenase)	3	9	9	Filled by re-detected peak	Filled by re-detected peak	Filled by re-detected peak	Filled by spectrum noise		No matches found	No matches found		2	DDA for preferred ion	FALSE	491188	407828	437377	378652	2.20038e+06	1.40148e+07	1.21369e+07	1.45993e+07	1.6878e+06	2.3123e+07	6.8674e+06	8.41094e+06	2.04982e+06	6.28887e+06	1.74968e+07	5.6732e+06	8.43853e+06	8.70895e+06	7.48778e+06	5.09224e+06	6.10467e+06	7.13855e+06	7.62105e+06	6.23652e+06	2.02853e+06	5.81223e+06	1.11964e+08	6.71393e+06
Yangonin	C15 H14 O4	258.089	8.482	0.2	2.07101e+07	Microbial metabolism in diverse environments;Degradation of aromatic compounds;Other		3	6	3	Filled by re-detected peak	Filled by re-detected peak	Filled by re-detected peak	Filled by spectrum noise		No matches found	No matches found		1	DDA for preferred ion	FALSE	45852.7	35983.1	60681.5	64626.3	98076.9	3.99008e+06	4.0219e+06	4.46827e+06	100664	122545	2.07101e+07	81539.2	82243.3	8.612e+06	1.22993e+07	1.24769e+07	86253.4	84191.6	90340.2	1.13424e+07	92605.1	1.48524e+07	141718	175686	85822.2	79568.2	79793.8	80159.7
Scoparone	C11 H10 O4	206.057	8.471	0.2	1.30256e+07	Microbial metabolism in diverse environments;Degradation of aromatic compounds;Other		3	24	11	Filled by re-detected peak	Filled by re-detected peak	Filled by re-detected peak	Filled by spectrum noise		No matches found	No matches found		1	No MS2	FALSE	54508.7	28906.4	64719.1	68926.3	104386	565840	579015	845684	95571.7	126961	86293.7	86964.6	81098.9	99975.5	9.16247e+06	88899.6	91992.4	89793.4	111352	129737	132549	346325	151147	271360	91532.6	2.33832e+06	85103.1	85493.3
4-Sulfobenzoic acid	C7 H6 O5 S	201.993	4.736	0.2	2.75137e+07	Microbial metabolism in diverse environments;Degradation of aromatic compounds;Other		3	10	8	Filled by re-detected peak	Filled by re-detected peak	Filled by re-detected peak	Filled by spectrum noise		No matches found	No matches found		1	DDA for preferred ion	FALSE	79297.9	45062.8	105524	111615	126133	2.90537e+06	2.3644e+06	2.56444e+06	119278	1.59688e+06	808924	356685	179412	2.81768e+06	1.14756e+06	2.75137e+07	252813	1.06448e+06	546983	973970	6.44232e+06	1.39826e+06	323684	422528	167346	1.22626e+06	186020	1.43034e+06
epsilon-Caprolactone	C6 H10 O2	114.068	24.532	0.2	8.5633e+07	Microbial metabolism in diverse environments;Degradation of aromatic compounds;Other		4	38	29	Filled by re-detected peak	Filled by re-detected peak	Filled by re-detected peak	Filled by re-detected peak		No matches found	No matches found		1	No MS2	FALSE	1.23249e+06	1.11122e+06	1.02888e+06	909666	1.24414e+07	3.42506e+07	2.92295e+07	3.158e+07	1.16164e+07	8.5633e+07	8.4621e+07	7.36622e+06	2.95826e+06	9.48168e+06	4.70898e+07	3.73599e+07	1.58432e+07	1.60834e+07	3.5126e+06	3.36255e+06	1.57824e+07	4.75315e+07	1.61194e+07	1.8133e+07	1.33453e+07	2.81881e+07	1.00688e+07	1.24055e+07
5-[(Z)-2-(3-Hydroxy-4-methoxyphenyl)vinyl]-1,3-benzenediol	C15 H14 O4	258.089	9.874	0.2	4.80476e+07	Microbial metabolism in diverse environments;Degradation of aromatic compounds;Other		3	32	24	Filled by re-detected peak	Filled by re-detected peak	Filled by re-detected peak	Filled by spectrum noise		No matches found	No matches found		2	DDA for preferred ion	FALSE	143515	152649	196559	189114	276203	2.64964e+06	2.0888e+06	3.86772e+06	274656	353770	372489	1.25636e+06	244788	854120	2.32252e+06	327913	326297	2.40904e+06	263901	326632	776288	2.52748e+06	2.38071e+06	1.14787e+06	286226	4.80476e+07	354219	718719
Dichloromethane	C H2 Cl2	83.9531	0.974	0.2	2.73041e+09	Microbial metabolism in diverse environments;Other		4	24	18	Filled by matching ion	Filled by matching ion	Filled by matching ion	Filled by matching ion		No matches found	No matches found		1	No MS2	FALSE	3.57945e+07	2.36173e+06	3.07353e+06	4.33783e+06	1.18788e+09	1.96562e+09	2.05679e+09	2.05875e+09	1.17225e+09	2.73041e+09	1.02104e+09	1.99501e+09	1.56872e+09	1.46377e+09	1.19668e+09	1.78931e+09	2.10587e+09	1.04046e+09	2.22049e+09	2.03524e+09	2.03232e+09	1.88581e+09	2.37605e+09	2.56706e+09	1.14343e+09	1.84839e+09	1.93299e+09	2.31473e+09
Tetralin	C10 H12	132.094	13.187	0.2	2.15463e+07	Microbial metabolism in diverse environments;Other		2	48	0	Filled by re-detected peak	Filled by spectrum noise	Filled by re-detected peak	Filled by simulated peak		No matches found	No matches found		1	No MS2	FALSE	645083	141653	767543	511015	423709	2.18017e+06	2.39398e+06	4.42046e+06	1.34967e+06	1.24974e+06	258359	377798	1.07429e+06	929891	1.50215e+06	1.15159e+06	1.09181e+06	2.15463e+07	2.09977e+06	2.10394e+06	4.33026e+06	2.15211e+06	1.23297e+07	2.01141e+06	2.48477e+06	1.86069e+06	9.8874e+06	1.98728e+06
(E)-Diethylstilbestrol	C18 H20 O2	268.146	10.724	0.2	3.74906e+07	Microbial metabolism in diverse environments;Other		3	13	5	Filled by re-detected peak	Filled by re-detected peak	Filled by re-detected peak	Filled by spectrum noise		No matches found	No matches found		2	DDA for other ion	FALSE	190956	233602	223456	235910	272027	1.14334e+06	1.41674e+06	1.48057e+06	259314	337245	440559	275141	237189	433838	427603	473990	291294	1.92117e+06	293427	337883	619521	417256	366862	361789	271535	410412	863982	449219
lactide	C6 H8 O4	144.042	1.676	0.2	2.68615e+08	Microbial metabolism in diverse environments;Other	Other	4	11	11	Filled by re-detected peak	Filled by re-detected peak	Filled by re-detected peak	Filled by re-detected peak		No matches found	No matches found		2	No MS2	FALSE	1.23685e+08	1.72799e+07	8.58309e+06	2.83188e+06	1.55655e+08	1.83653e+08	1.67218e+08	2.08755e+08	1.68213e+08	2.60878e+08	7.63754e+07	2.01278e+08	1.84215e+08	2.0157e+08	6.40389e+07	1.19043e+08	1.65782e+08	2.67243e+08	1.73826e+08	1.36608e+08	1.35816e+08	1.65459e+08	2.59405e+08	1.76837e+08	1.29735e+08	1.51461e+08	1.92421e+08	2.41061e+08
LQ1825000	C7 H13 N O	127.1	1.746	0.2	3.07061e+09	Microbial metabolism in diverse environments;Other		4	14	13						No matches found	No matches found		4	No MS2	FALSE	595552	958511	587031	543277	5.78488e+08	6.32872e+08	6.4485e+08	7.35272e+08	5.18171e+08	2.02118e+08	1.73149e+08	9.7697e+07	1.70862e+08	8.41014e+08	8.45218e+07	6.13543e+07	2.61729e+08	8.66235e+08	1.44308e+09	1.93011e+08	1.14532e+09	3.56764e+08	2.28353e+08	5.4055e+08	5.34303e+08	8.35887e+08	4.18905e+07	2.60652e+08
Equilin	C18 H20 O2	268.146	8.125	0.2	3.53181e+07	Microbial metabolism in diverse environments;Other		3	4	4	Filled by re-detected peak	Filled by re-detected peak	Filled by re-detected peak	Filled by spectrum noise		No matches found	No matches found		2	DDA for other ion	FALSE	160585	165153	139340	144138	292128	1.56815e+06	1.67891e+06	1.57212e+06	271464	615593	440295	256624	193338	512923	889080	512684	460044	483300	299519	437606	595012	906432	883011	384968	281749	821814	325562	561593
MFCD00029780	C18 H20 O2	268.146	8.98	0.2	5.98242e+08	Microbial metabolism in diverse environments;Other		3	14	6	n/a	n/a	n/a	Filled by spectrum noise		No matches found	No matches found		2	DDA for other ion	FALSE	198765	281446	171674	175601	237734	2.44745e+07	2.50792e+07	3.14436e+07	234742	366233	436600	268880	206151	471453	497983	493776	406384	431637	493640	340668	481848	409528	349691	417815	226033	359462	851213	398728
7-Ethoxycoumarin	C11 H10 O3	190.063	6.943	0.2	7.31195e+07	Microbial metabolism in diverse environments;Other		3	15	10	Filled by re-detected peak	Filled by re-detected peak	Filled by re-detected peak	Filled by spectrum noise		No matches found	No matches found		2	No MS2	FALSE	119619	129591	139349	141668	216781	3.16176e+06	2.97689e+06	3.92753e+06	222349	382460	1.045e+06	254702	187361	659156	814535	858746	311593	508725	271698	736472	890251	697590	644694	510946	224009	826169	495032	784558
6,7-Didehydroestrone	C18 H20 O2	268.146	8.405	0.2	3.63697e+08	Microbial metabolism in diverse environments;Other		3	7	1	n/a	n/a	n/a	Filled by spectrum noise		No matches found	No matches found		1	DDA for preferred ion	FALSE	65199	88628.7	86293.2	78500	110573	1.43856e+07	1.51642e+07	1.65663e+07	112278	238011	260607	133138	89559.8	230397	284036	247149	156105	198716	161739	201021	291779	243542	202737	191726	109382	184307	194220	229100
Cys-tyr	C12 H16 N2 O4 S	284.083	4.421	0.2	1.05379e+08	Microbial metabolism in diverse environments;Other		3	3	1	Filled by re-detected peak	Filled by re-detected peak	Filled by re-detected peak	Filled by spectrum noise		No matches found	No matches found		2	DDA for preferred ion	FALSE	112955	145670	133987	126013	146504	7.05491e+06	6.79527e+06	6.72852e+06	146157	302771	1.42219e+06	165243	145969	1.08376e+06	1.60551e+06	899792	245300	245118	214115	729616	1.05379e+08	899992	273223	8.15521e+07	147302	361507	268034	679606
Cyclamic acid	C6 H13 N O3 S	179.062	5.093	0.2	7.39262e+08	Microbial metabolism in diverse environments;Other		3	20	4	n/a	n/a	n/a	Filled by spectrum noise		No matches found	No matches found		6	DDA for other ion	FALSE	367592	585078	447352	381305	634072	8.78093e+06	1.00627e+07	1.28956e+07	611840	1.60631e+08	5.71827e+06	653725	407319	5.60848e+06	6.69881e+06	4.01582e+06	842002	1.36326e+06	702899	4.62054e+06	5.93276e+06	3.79892e+06	1.26349e+06	1.39555e+06	564186	2.46506e+06	944279	7.39262e+08
6-[(6-Aminohexanoyl)amino]hexanoic acid	C12 H24 N2 O3	244.179	6.612	0.2	6.18888e+06	Microbial metabolism in diverse environments;Other		3	19	17	Filled by re-detected peak	Filled by re-detected peak	Filled by re-detected peak	Filled by spectrum noise		No matches found	No matches found		1	DDA for preferred ion	FALSE	34017.9	23850.7	57379	55179.9	74323.9	700341	555187	817354	66592	93385	6.18888e+06	61449.4	65429	86169.4	653336	492083	64782.4	189452	65727.8	689195	336384	351046	95121.1	57210.4	65627.7	91235.2	67463.6	100372
Leu-Leu	C12 H24 N2 O3	244.179	2.05	0.2	2.77878e+07	Microbial metabolism in diverse environments;Other		3	6	3	Filled by re-detected peak	Filled by re-detected peak	Filled by re-detected peak	Filled by spectrum noise		No matches found	No matches found		1	No MS2	FALSE	154829	359235	172122	175638	180691	2.98479e+06	2.68835e+06	2.71792e+06	173498	578884	2.06974e+06	196849	183163	1.81481e+07	2.77878e+07	370120	210953	1.141e+06	746418	400830	6.42459e+06	373580	292271	460260	171907	712506	577317	425345
Acetylhistamine	C7 H11 N3 O	153.09	1.741	0.2	7.37772e+08	Microbial metabolism in diverse environments;Other		4	29	28	n/a	n/a	Filled by matching ion	n/a		No matches found	No matches found		2	No MS2	FALSE	138719	562913	455812	406471	3.5679e+07	4.03621e+07	4.33067e+07	6.36459e+07	3.33044e+07	1.24728e+07	1.76257e+06	4.39545e+06	1.58383e+08	5.17255e+07	1.5414e+06	1.01364e+06	7.97026e+07	2.07169e+08	1.40981e+07	571042	1.12468e+07	1.10764e+06	652600	1.41392e+07	3.31023e+07	1.64347e+06	7.37772e+08	1.15745e+06
Crotetamide	C12 H22 N2 O2	226.168	7.571	0.063	4.46327e+09	Microbial metabolism in diverse environments;Other		3	4	0	n/a	n/a	n/a	Filled by spectrum noise		No matches found	No matches found		2	DDA for preferred ion	FALSE	160684	174566	164264	172561	354445	3.25369e+08	3.35641e+08	3.49741e+08	340132	729815	4.46327e+09	426293	253697	1.31668e+06	7.5355e+06	3.33131e+08	562623	697183	462707	1.2339e+06	1.26628e+06	2.17552e+07	970595	552751	345572	898492	1.02422e+06	1.0095e+06
cis-2-Carboxycyclohexyl-acetic acid	C9 H14 O4	186.088	4.781	0.2	3.29653e+07	Microbial metabolism in diverse environments;Other		3	12	6	Filled by re-detected peak	Filled by re-detected peak	Filled by re-detected peak	Filled by spectrum noise		No matches found	No matches found		1	No MS2	FALSE	213269	281050	196995	163290	251070	3.22116e+06	3.24148e+06	2.61334e+06	180260	802494	707746	285577	196021	3.53266e+06	2.49888e+07	1.13879e+06	2.88181e+06	278179	207119	553093	1.59469e+06	1.60774e+06	556457	523485	193202	1.17403e+06	408277	602379
Methionylserine	C8 H16 N2 O4 S	236.083	2.712	0.2	1.77558e+08	Microbial metabolism in diverse environments;Other		3	33	11	n/a	n/a	Filled by re-detected peak	Filled by spectrum noise		No matches found	No matches found		2	DDA for preferred ion	FALSE	656058	378623	285087	280092	335578	3.82249e+07	3.48069e+07	1.91931e+07	343712	4.85488e+06	1.77558e+08	441420	338702	2.83807e+07	5.2656e+07	1.67761e+07	417518	655460	409320	2.12195e+07	5.16994e+07	2.13918e+07	523303	1.47494e+06	367686	2.21684e+06	432666	2.27175e+07
3-[1-(2-Carboxyethyl)-1H-benzo[d]imidazol-2-yl]propanoic acid	C13 H14 N2 O4	262.099	9.457	0.2	1.45271e+07	Microbial metabolism in diverse environments;Other		4	22	22	Filled by re-detected peak	Filled by re-detected peak	Filled by re-detected peak	Filled by re-detected peak	75.5	No matches found	Multiple matches found		1	DDA for preferred ion	FALSE	81038.1	100579	89913.5	99517.1	1.45379e+06	2.11401e+06	1.91523e+06	2.67436e+06	1.58615e+06	734922	7.24795e+06	183481	266958	211295	8.16749e+06	2.7329e+06	214282	249396	210129	1.71508e+06	580789	4.46616e+06	1.45271e+07	196573	1.48795e+06	4.2169e+06	263508	627296
Androstanolone	C19 H30 O2	290.225	19.755	0.2	1.44942e+08	Microbial metabolism in diverse environments;Steroid hormone biosynthesis;Other	Superpathway of steroid hormone biosynthesis;Other	3	8	1	Filled by re-detected peak	Filled by re-detected peak	Filled by re-detected peak	Filled by simulated peak		No matches found	No matches found		1	No MS2	FALSE	892352	237666	240819	216426	2.24769e+06	6.4431e+06	6.09369e+06	5.53104e+06	2.26027e+06	1.66154e+06	1.39086e+06	1.7303e+06	1.06694e+06	2.28189e+06	1.98749e+06	1.44942e+08	1.09255e+07	2.16318e+06	1.658e+06	2.65078e+06	2.02028e+06	8.59113e+06	3.01055e+06	1.94807e+06	1.23842e+06	1.55988e+06	2.0817e+06	1.75441e+06
Capsi-amide	C17 H35 N O	269.272	9.638	0.118	8.41364e+07			2	16	0	Filled by simulated peak	Filled by matching ion	Filled by matching ion	Filled by simulated peak		No matches found	No matches found		1	DDA for preferred ion	FALSE	2.34676e+07	149206	141694	203942	4.11176e+06	1.16277e+07	6.27246e+07	4.97459e+07	3.85666e+06	9.39721e+06	8.82453e+06	6.04113e+06	5.80002e+06	5.91453e+07	1.32949e+07	5.55601e+07	3.59316e+06	4.94894e+06	2.3343e+07	9.2743e+06	6.52182e+07	2.37745e+06	1.2321e+07	5.50382e+07	3.60748e+07	3.79867e+07	1.79443e+07	4.89636e+07
N,N-Dimethylsphingosine	C20 H41 N O2	327.314	21.593	0.2	3.70454e+08			4	29	26	Filled by re-detected peak	Filled by re-detected peak	Filled by re-detected peak	Filled by matching ion	72.3	No matches found	Multiple matches found		1	DDA for preferred ion	FALSE	1.45846e+06	318607	364313	219903	1.59959e+07	2.95687e+07	2.17109e+07	3.175e+07	1.62556e+07	1.47779e+07	1.02142e+06	1.12964e+06	2.69737e+06	2.22628e+06	1.06548e+06	5.9229e+06	2.07469e+06	1.06354e+06	1.23025e+06	2.84446e+06	1.16555e+06	7.58733e+06	6.64946e+06	1.40258e+06	1.65317e+07	6.33955e+06	1.05773e+07	4.53459e+07
MFCD00009868	C16 H28 O2	252.209	10.119	0.2	1.77406e+07			4	48	36	Filled by re-detected peak	Filled by re-detected peak	Filled by re-detected peak	Filled by re-detected peak		No matches found	No matches found		1	DDA for preferred ion	FALSE	368140	796079	1.31587e+06	969238	1.07823e+06	4.68122e+06	3.94936e+06	3.97882e+06	1.00597e+06	1.10532e+06	1.94249e+06	907778	1.12238e+06	1.27128e+06	1.73002e+07	1.02369e+06	3.02585e+06	4.15597e+06	311484	1.02378e+06	5.17342e+06	4.66198e+06	2.36106e+06	3.21366e+06	1.15679e+06	4.57026e+06	1.77406e+07	8.97139e+06
5-Hydroxydecanedioic acid	C10 H18 O5	218.115	5.841	0.2	1.25616e+07			4	11	8	Filled by re-detected peak	Filled by re-detected peak	Filled by re-detected peak	Filled by re-detected peak		No matches found	No matches found		1	DDA for preferred ion	FALSE	41422.3	33861.6	69006.6	68947.8	2.99316e+06	3.1828e+06	2.85844e+06	3.66475e+06	3.55937e+06	4.18793e+06	2.46029e+06	629058	231988	1.91281e+06	2.80954e+06	2.57955e+06	1.12222e+06	1.53388e+06	915777	2.48783e+06	6.4889e+06	2.90896e+06	3.23864e+06	2.20259e+06	3.01419e+06	1.25616e+07	6.14596e+06	4.83949e+06
4-(5H-thieno[3',2':5,6]thiino[4,3-d]pyrimidin-2-yl)benzamide	C16 H11 N3 O S2	325.031	4.812	0.2	3.91508e+07			4	30	26	Filled by re-detected peak	Filled by re-detected peak	Filled by re-detected peak	n/a	70.4	Single match found	No matches found		2	DDA for preferred ion	FALSE	88938.4	119932	110514	104207	8.53817e+06	1.82175e+07	1.88935e+07	2.02461e+07	9.28378e+06	2.79775e+07	1.43692e+06	8.12123e+06	3.55293e+06	1.19737e+07	2.43511e+07	808463	2.13773e+07	9.40137e+06	1.01569e+07	6.22691e+06	2.94073e+07	3.91251e+07	2.00088e+07	1.17253e+07	9.14962e+06	3.08972e+07	2.88781e+07	3.91508e+07
11-Aminoundecanoic acid	C11 H23 N O2	201.173	2.045	0.2	1.01681e+09			4	22	19						No matches found	No matches found		1	DDA for preferred ion	FALSE	2.64079e+08	406180	3.07404e+06	198590	3.64299e+08	5.94945e+08	5.52016e+08	6.33786e+08	3.64424e+08	3.38082e+08	2.37071e+08	4.53519e+08	3.68735e+08	4.36773e+08	2.67974e+08	5.9113e+08	5.9573e+08	7.48368e+08	5.50605e+08	3.94133e+08	5.77136e+08	6.49431e+08	1.01681e+09	5.72154e+08	3.59127e+08	5.96773e+08	8.93355e+08	4.21406e+08
2,3,4,9-Tetrahydro-1H-beta-carboline-1,3-dicarboxylic acid	C13 H12 N2 O4	260.08	5.515	0.06	4.41878e+07			3	14	8	Filled by re-detected peak	Filled by re-detected peak	Filled by re-detected peak	Filled by simulated peak		No matches found	No matches found		2	DDA for preferred ion	FALSE	118532	143577	156628	138607	482119	8.18206e+06	7.84906e+06	1.00702e+07	1.08485e+06	1.286e+06	2.67066e+06	1.3629e+06	154099	6.63976e+06	2.12501e+06	1.33974e+06	7.26968e+06	3.48532e+06	6.95765e+06	1.80182e+06	1.6828e+07	4.41878e+07	1.42647e+06	5.94221e+06	1.9373e+07	1.82984e+07	7.67126e+06	1.02668e+07
6571082	C15 H25 N O4	283.178	6.86	0.08	1.82511e+07			4	12	12	Filled by re-detected peak	Filled by re-detected peak	Filled by re-detected peak	Filled by re-detected peak		No matches found	No matches found		1	DDA for preferred ion	FALSE	6.84564e+06	137770	107547	180698	8.75734e+06	1.04303e+07	8.3674e+06	1.13407e+07	9.98989e+06	1.07517e+07	5.26011e+06	1.0868e+07	9.19873e+06	7.62101e+06	1.23847e+07	7.08561e+06	1.18781e+07	1.09086e+07	1.33995e+07	1.19038e+07	8.58104e+06	1.05095e+07	1.82511e+07	8.45971e+06	1.0345e+07	8.74372e+06	1.64367e+07	1.04203e+07
ATEE	C13 H17 N O4	251.116	4.333	0.2	2.24262e+07			3	9	5	Filled by re-detected peak	Filled by spectrum noise	Filled by re-detected peak	Filled by re-detected peak		No matches found	No matches found		1	No MS2	FALSE	90811.1	302137	99853.7	85721.7	757985	911910	756951	882717	759654	819783	2.03347e+06	240068	180278	928968	5.81268e+06	2.87839e+06	360687	248207	163670	1.69011e+06	1.48844e+06	1.40601e+06	679438	717603	1.16828e+06	2.38073e+06	460312	1.00735e+07
1-methyl-1,2,3,4-tetrahydro-beta-carboline-3-carboxylic acid	C13 H14 N2 O2	230.106	5.712	0.05	7.68793e+08			3	27	11	Filled by matching ion	Filled by matching ion	Filled by re-detected peak	Filled by simulated peak		No matches found	No matches found		4	DDA for preferred ion	FALSE	201716	419479	394737	269244	1.61747e+06	1.59642e+08	1.54712e+08	9.36393e+07	1.77313e+06	1.21792e+07	7.68793e+08	7.69206e+06	512335	1.04835e+08	1.20084e+07	7.81334e+06	6.73616e+07	1.97532e+07	1.79494e+07	5.96983e+06	2.6059e+08	9.15063e+07	5.66838e+06	1.77267e+07	1.46764e+07	6.92314e+07	3.66319e+07	1.14187e+08
Hydroxycitronellal diethyl acetal	C14 H30 O3	246.22	22.751	0.2	3.3343e+07			4	19	18	n/a	Filled by re-detected peak	Filled by re-detected peak	Filled by re-detected peak		No matches found	No matches found		2	DDA for preferred ion	FALSE	4.45263e+06	750393	770994	917674	1.34e+07	1.73421e+07	1.92372e+07	2.15465e+07	1.34157e+07	1.26345e+07	8.57799e+06	9.07157e+06	1.49548e+07	1.71888e+07	9.50515e+06	1.9677e+07	2.20191e+07	2.40667e+07	2.24055e+07	1.60788e+07	2.18648e+07	2.64482e+07	3.3343e+07	2.06597e+07	1.30544e+07	1.93032e+07	1.89239e+07	2.25271e+07
(2E)-hexadecenoylcarnitine	C23 H43 N O4	397.32	21.735	0.2	2.69383e+07			3	27	2	Filled by re-detected peak	Filled by re-detected peak	Filled by re-detected peak	Filled by spectrum noise		No matches found	No matches found		1	No MS2	FALSE	417687	186286	143603	144070	182941	3.14043e+06	2.4445e+06	1.8285e+06	180886	668287	351707	2.21398e+07	187335	699374	585346	484411	512816	806919	472065	262214	320004	229763	746158	663178	195787	1.04169e+06	2.69383e+07	6.97723e+06
Cetrimonium	C19 H41 N	283.324	22.093	0.2	1.40016e+10			4	9	4	n/a	n/a	n/a	Filled by matching ion	99.6	No matches found	Multiple matches found		2	DDA for preferred ion	FALSE	2.26021e+07	2.97477e+08	9.15049e+07	8.35536e+07	6.60996e+09	7.81617e+09	6.80876e+09	6.91385e+09	6.34373e+09	6.38586e+09	5.7962e+09	5.70838e+09	5.06232e+09	7.7197e+09	6.22903e+09	8.09463e+09	4.76079e+09	8.3595e+09	6.87813e+09	6.74095e+09	7.16133e+09	6.07358e+09	1.40016e+10	5.88462e+09	5.75202e+09	5.65896e+09	6.78703e+09	9.01763e+09
Astringin	C20 H22 O9	406.127	6.713	0.2	6.34179e+06			4	36	35	Filled by re-detected peak	Filled by re-detected peak	Filled by re-detected peak	Filled by re-detected peak		No matches found	No matches found		1	No MS2	FALSE	32599.5	21279.8	62205.7	57149.3	624840	1.51253e+06	1.53995e+06	1.89614e+06	683709	1.63001e+06	145811	79294	70237	2.98314e+06	1.38592e+06	277354	2.21788e+06	242517	379651	211180	6.34179e+06	332776	414303	576685	853883	2.0825e+06	1.16609e+06	1.82127e+06
Fenestrel	C16 H20 O2	244.146	13.155	0.2	2.55325e+07			2	34	0	Filled by re-detected peak	Filled by spectrum noise	Filled by re-detected peak	Filled by spectrum noise		No matches found	No matches found		1	No MS2	FALSE	678576	158951	153807	164229	798628	3.03171e+06	2.68632e+06	4.9657e+06	867293	338804	289908	389724	1.37246e+06	362635	643183	936739	1.89405e+06	2.55325e+07	2.35618e+06	227749	854980	1.74346e+06	1.38354e+07	2.25703e+06	1.86473e+06	2.33768e+06	1.5797e+07	2.30548e+06
Cyclopamine	C27 H41 N O2	411.314	9.093	0.2	7.94628e+06			2	10	0	Filled by simulated peak	Filled by re-detected peak	Filled by re-detected peak	Filled by spectrum noise		No matches found	No matches found		1	No MS2	FALSE	99044.8	122508	98385.8	122330	193231	307255	696746	606731	184384	307475	282418	148670	159308	324653	586883	568791	191929	699654	543881	277741	401254	239483	1.34735e+06	916874	189477	923344	7.94628e+06	1.93608e+06
12-Hydroxylauric acid	C12 H24 O3	216.172	17.638	0.2	2.14254e+07			4	27	20	Filled by re-detected peak	Filled by re-detected peak	n/a	n/a		No matches found	No matches found		1	DDA for preferred ion	FALSE	1.20482e+07	1.18235e+06	197276	427149	1.2868e+07	1.01449e+07	1.05747e+07	1.78383e+07	1.31446e+07	1.72097e+07	1.08276e+07	1.18257e+07	9.57211e+06	1.40174e+07	1.75317e+07	1.47518e+07	8.30231e+06	1.15224e+07	8.59728e+06	1.6829e+07	1.352e+07	8.82573e+06	2.14254e+07	9.56752e+06	1.1133e+07	1.21153e+07	1.08346e+07	1.98284e+07
Supinine	C15 H25 N O4	283.178	7.639	0.064	2.37402e+07			4	22	22						No matches found	No matches found		1	DDA for preferred ion	FALSE	8.96534e+06	96769.4	117274	163658	9.48191e+06	1.2966e+07	1.43667e+07	1.77948e+07	1.03419e+07	1.551e+07	8.05151e+06	1.53799e+07	9.06811e+06	1.35694e+07	1.62446e+07	1.22922e+07	1.41191e+07	1.8483e+07	1.2808e+07	1.08643e+07	1.33229e+07	1.47763e+07	2.37402e+07	1.2435e+07	9.82056e+06	1.37592e+07	1.77291e+07	1.2989e+07
4-(2,3-dihydro-1H-inden-5-yl)-6-(trifluoromethyl)pyrimidin-2-amine	C14 H12 F3 N3	279.093	21.53	0.2	2.85785e+07			4	28	26	n/a	n/a	n/a	Filled by re-detected peak	97.7	Multiple matches found	Multiple matches found		1	DDA for preferred ion	FALSE	3.51317e+06	172389	128139	139763	7.4499e+06	1.27519e+07	1.28655e+07	1.55272e+07	7.51624e+06	1.22279e+07	7.07459e+06	1.00775e+07	9.5166e+06	1.39656e+07	7.5041e+06	1.17671e+07	1.51343e+07	1.93533e+07	1.03746e+07	1.21934e+07	1.20431e+07	1.39912e+07	2.85785e+07	1.23673e+07	7.52712e+06	1.29421e+07	1.89811e+07	1.41417e+07
isoetarine	C13 H21 N O3	239.152	6.485	0.2	2.5344e+07			4	24	20	Filled by re-detected peak	Filled by re-detected peak	Filled by re-detected peak	Filled by re-detected peak		No matches found	No matches found		1	DDA for preferred ion	FALSE	118269	192886	147768	157128	4.73577e+06	6.70722e+06	7.39422e+06	7.36173e+06	4.1271e+06	8.3089e+06	1.67126e+06	284796	187480	1.49458e+06	2.347e+07	1.48857e+06	7.72069e+06	4.96418e+06	2.62189e+06	3.09579e+06	2.05148e+06	1.36533e+06	2.29208e+07	772547	4.17724e+06	1.96633e+07	670513	1.16787e+07
N,N-dimethylarginine	C8 H18 N4 O2	202.143	1.286	0.2	8.34239e+06			4	43	26	Filled by re-detected peak	Filled by re-detected peak	Filled by re-detected peak	Filled by re-detected peak		No matches found	No matches found		1	DDA for preferred ion	FALSE	317259	321618	147545	144237	390397	1.1252e+06	1.04175e+06	912595	320229	28475.9	410707	228874	93133.2	99831.2	209796	28225.2	266281	5398.76	74437.2	25635	250195	350291	47439.6	478866	275029	259164	2.23731e+06	3.23413e+06
(8S,9Z)-9-Heptadecene-4,6-diyne-1,8-diol	C17 H26 O2	262.193	19.604	0.2	4.4887e+07			4	11	11	Filled by re-detected peak	Filled by re-detected peak	Filled by re-detected peak	Filled by re-detected peak		No matches found	No matches found		1	DDA for preferred ion	FALSE	801837	212942	191860	202840	8.63773e+06	8.94406e+06	1.13467e+07	9.32345e+06	9.2108e+06	1.59305e+06	3.89237e+06	1.79397e+06	982438	2.3388e+07	2.51716e+07	6.85785e+06	4.63099e+06	1.99185e+06	2.94813e+06	2.07072e+06	1.01172e+07	7.76831e+06	3.01055e+06	6.22988e+06	9.17736e+06	5.46558e+06	2.40145e+06	8.42413e+06
Butylparaben	C11 H14 O3	194.094	18.069	0.2	6.9236e+07			4	30	2	Filled by re-detected peak	Filled by re-detected peak	Filled by re-detected peak	Filled by re-detected peak		No matches found	No matches found		1	No MS2	FALSE	4.21907e+07	2.91751e+07	1.28957e+07	1.58308e+07	5.33859e+07	1.87577e+07	2.51033e+07	3.1289e+07	3.89178e+07	3.71543e+07	4.31806e+07	2.06344e+07	5.70718e+07	3.19426e+07	6.9236e+07	3.95255e+07	3.9584e+07	2.35442e+07	2.73242e+07	3.17231e+07	3.92901e+07	2.70559e+07	2.73058e+07	3.01641e+07	6.14146e+07	4.46937e+07	4.27493e+07	4.38753e+07
[Similar to: Glycyl-L-leucine; ΔMass: 43.8507 Da]	C7 H4 O7 S	231.967	3.81	0.2	1.22503e+07			4	41	30	Filled by re-detected peak	Filled by re-detected peak	Filled by re-detected peak	Filled by re-detected peak		No matches found	Single match found	66.1	1	DDA for preferred ion	FALSE	96420.9	52531.7	132690	125572	2.57162e+06	4.7334e+06	2.93025e+06	1.77272e+06	2.64283e+06	472904	276338	658366	468628	1.22503e+07	853608	181581	1.56725e+06	810182	1.46642e+06	635735	2.49373e+06	6.92273e+06	922058	2.37949e+06	1.37637e+06	3.80684e+06	1.32889e+06	5.50817e+06
Bethanidine	C10 H15 N3	177.127	4.848	0.2	8.54056e+06			4	32	13	Filled by re-detected peak	Filled by re-detected peak	Filled by re-detected peak	Filled by re-detected peak		No matches found	No matches found		1	No MS2	FALSE	1.6174e+06	100318	60546.8	53735.2	4.73348e+06	2.37342e+06	2.78489e+06	2.9208e+06	4.64569e+06	2.71519e+06	1.51152e+06	4.01738e+06	2.63497e+06	1.29547e+06	1.68559e+06	1.63583e+06	3.47941e+06	5.24883e+06	3.91514e+06	2.01381e+06	2.98543e+06	1.32109e+06	4.34545e+06	2.55539e+06	5.38579e+06	8.54056e+06	4.26934e+06	1.81271e+06
Tegaserod	C16 H23 N5 O	301.189	8.276	0.2	6.64747e+06			4	15	15	Filled by re-detected peak	Filled by re-detected peak	Filled by re-detected peak	Filled by re-detected peak		No matches found	No matches found		1	DDA for preferred ion	FALSE	2.42897e+06	28661.3	72391.2	75797.6	3.18627e+06	3.44735e+06	3.1851e+06	4.06382e+06	2.85633e+06	3.91161e+06	2.06962e+06	3.62263e+06	2.86163e+06	3.92655e+06	5.33108e+06	3.09508e+06	3.61829e+06	4.46387e+06	3.57038e+06	4.05659e+06	2.86179e+06	3.47514e+06	6.64747e+06	3.13253e+06	3.33908e+06	3.77716e+06	4.93915e+06	3.4059e+06
(2E)-3-(4-Hydroxy-3-methoxyphenyl)-N-(4-oxobutyl)acrylamide	C14 H17 N O4	263.116	9.797	0.2	1.05558e+08			4	32	30						No matches found	No matches found		2	DDA for preferred ion	FALSE	4.98223e+06	148345	196973	195327	1.8806e+07	3.70505e+07	3.65695e+07	4.56798e+07	1.9525e+07	2.70656e+07	1.68541e+07	3.80928e+07	3.67239e+07	4.32947e+07	2.40963e+07	2.68791e+07	4.12306e+07	5.18599e+07	2.84467e+07	3.11968e+07	2.1543e+07	3.11644e+07	1.05558e+08	2.1827e+07	1.92117e+07	2.73877e+07	6.9685e+07	2.47016e+07
(3α,5α,9ξ)-3,20-Dihydroxycevan-6-one	C27 H43 N O3	429.324	7.628	0.056	2.86155e+07			2	17	0	Filled by simulated peak	Filled by re-detected peak	Filled by simulated peak	Filled by re-detected peak	85.9	Single match found	No matches found		1	DDA for preferred ion	FALSE	94683.8	77319.2	68834.1	72843.1	1.51003e+06	5.33757e+06	1.74504e+06	4.55985e+06	2.2366e+06	4.49967e+06	1.9879e+06	178164	139131	433607	7.52763e+06	1.13433e+06	1.40032e+06	1.34043e+06	734073	974306	1.97983e+06	370517	2.86155e+07	288370	1.8299e+06	4.52313e+06	1.91267e+06	1.25709e+06
N-Stearoyltyrosine	C27 H45 N O4	447.335	7.982	0.2	9.86661e+07			4	37	34	Filled by matching ion	Filled by matching ion	Filled by matching ion	Filled by re-detected peak		No matches found	No matches found		2	DDA for preferred ion	FALSE	150905	192711	170365	182459	4.6169e+06	1.26345e+07	1.04818e+07	1.39602e+07	5.07963e+06	3.94528e+06	9.02525e+06	299337	202867	590725	1.59136e+07	2.46173e+06	8.85619e+06	5.61281e+06	1.39949e+06	634743	1.10798e+06	694471	9.86661e+07	501413	4.12998e+06	1.24413e+07	2.29739e+06	8.96961e+06
2,2'-Iminodipropan-1-ol	C6 H15 N O2	133.111	1.51	0.2	1.6786e+07			3	48	23	Filled by re-detected peak	Filled by re-detected peak	Filled by spectrum noise	Filled by re-detected peak		No matches found	No matches found		1	No MS2	FALSE	97766.6	297954	117097	128765	179191	1.55544e+06	813528	353576	646513	287276	220311	654352	191731	163436	183038	398250	264484	796699	605008	404563	899664	277631	280967	121158	639510	129607	309071	665386
10-Propoxydecanoic acid	C13 H26 O3	242.204	19.586	0.2	2.10025e+08			4	17	11					80.7	No matches found	Multiple matches found		1	DDA for preferred ion	FALSE	766486	210558	189712	200569	5.22407e+07	7.27507e+07	7.68693e+07	7.17829e+07	5.11587e+07	1.57522e+06	3.01216e+07	1.20977e+07	966296	1.30255e+08	1.44775e+08	3.99603e+07	3.45163e+07	3.45424e+06	3.29478e+07	7.00977e+06	7.6893e+07	5.37611e+07	2.08548e+07	5.29438e+07	5.02852e+07	4.09225e+07	1.77826e+07	5.52521e+07
ubiquinol-9	C54 H84 O4	796.637	24.184	0.2	1.57919e+07			4	21	20	Filled by re-detected peak	Filled by re-detected peak	Filled by re-detected peak	Filled by re-detected peak		No matches found	No matches found		1	No MS2	FALSE	391118	308010	203787	281124	4.42316e+06	5.994e+06	5.06496e+06	7.01858e+06	4.30411e+06	3.56462e+06	5.28432e+06	2.21353e+06	707006	9.48147e+06	1.57919e+07	2.01567e+06	2.32758e+06	6.11057e+06	3.98348e+06	1.15152e+06	1.03948e+07	2.31053e+06	4.84994e+06	4.56105e+06	4.47354e+06	1.6756e+06	8.73386e+06	8.8288e+06
Casticin	C19 H18 O8	374.101	8.341	0.2	1.55435e+07		Other	3	8	3	Filled by re-detected peak	Filled by re-detected peak	Filled by re-detected peak	Filled by spectrum noise		No matches found	No matches found		1	No MS2	FALSE	68778.3	84647.9	75838.6	79647.5	112697	908917	1.0298e+06	1.06921e+06	105293	148051	239483	109549	83906	249584	267773	262641	277655	171889	149749	189556	430103	242587	192834	195251	114093	2.15725e+06	1.55435e+07	243125
DL-Atenolol	C14 H22 N2 O3	266.163	4.602	0.047	1.61658e+08			3	17	5	Filled by matching ion	Filled by matching ion	Filled by matching ion	Filled by simulated peak		No matches found	No matches found		2	DDA for preferred ion	FALSE	214357	339711	389430	626640	1.16112e+06	2.29565e+07	2.50259e+07	3.1569e+07	1.97447e+06	3.30258e+07	1.0983e+07	1.15074e+06	615070	2.55569e+06	1.77191e+07	4.2776e+06	3.88834e+07	2.31895e+07	3.91179e+06	1.13015e+07	2.39566e+07	6.96389e+06	3.79034e+06	860435	1.26709e+07	3.81774e+06	2.75496e+06	1.61658e+08
2-hydroxy-9-xanthenone	C13 H8 O3	212.047	10.27	0.2	1.43667e+09			3	22	10	n/a	n/a	n/a	Filled by spectrum noise		No matches found	No matches found		2	DDA for preferred ion	FALSE	166946	177986	224541	226819	277475	9.30757e+07	9.63597e+07	1.36843e+08	268252	344754	3.59131e+08	273295	1.49737e+06	348643	1.43667e+09	447074	284629	342063	282089	422581	2.63554e+08	1.46106e+08	1.63888e+08	312542	270172	305793	303131	347372
Docosahexaenoic acid ethyl ester	C24 H36 O2	356.272	19.588	0.2	2.86459e+10			4	13	10					91	No matches found	Multiple matches found		2	DDA for preferred ion	FALSE	1.4755e+06	555378	1.30269e+06	1.6641e+06	7.46662e+09	1.01279e+10	9.62959e+09	1.01992e+10	7.5322e+09	4.1936e+08	4.12981e+09	2.25419e+09	8.78079e+06	1.78143e+10	2.05603e+10	6.77714e+09	5.24551e+09	5.5255e+08	5.08753e+09	1.41414e+09	1.06486e+10	7.62985e+09	4.19953e+09	7.03028e+09	7.24408e+09	5.66205e+09	2.96585e+09	8.64813e+09
Sodium [dodecanoyl(methyl)amino]acetate	C15 H29 N O3	271.215	22.063	0.2	8.42759e+11			4	12	12					99.6	Multiple matches found	No matches found		8	DDA for preferred ion	FALSE	6.41207e+11	3.51316e+06	2.78697e+09	4.64297e+09	6.44695e+11	6.77646e+11	6.46723e+11	7.83055e+11	5.87059e+11	6.89028e+11	6.66057e+11	7.35375e+11	5.83462e+11	6.44737e+11	6.77103e+11	6.4359e+11	5.86562e+11	8.10167e+11	5.87183e+11	6.569e+11	3.50625e+11	6.93443e+11	5.21121e+11	8.25765e+11	5.81868e+11	6.32967e+11	8.42759e+11	6.68208e+11
Latanoprost	C26 H40 O5	432.287	7.734	0.2	3.12321e+07			3	4	4	Filled by re-detected peak	Filled by re-detected peak	Filled by re-detected peak	Filled by spectrum noise		No matches found	No matches found		2	DDA for preferred ion	FALSE	159141	149130	131834	136600	413757	1.24501e+06	1.17342e+06	1.28141e+06	336357	693745	1.69969e+06	282917	265559	657035	972779	669033	380882	485549	359759	675367	855613	685152	1.08094e+06	475395	339454	1.25485e+06	632248	657744
dilauroyl peroxide	C24 H46 O4	398.338	8.923	0.2	5.31713e+08			3	4	4	Filled by re-detected peak	Filled by re-detected peak	Filled by re-detected peak	Filled by simulated peak		No matches found	No matches found		1	No MS2	FALSE	333155	422330	385376	400262	187066	6.46916e+07	6.06891e+07	6.48465e+07	293818	204073	4.11846e+06	143265	328825	272660	526254	5.58631e+06	2.47044e+08	1.25717e+06	5.31713e+08	298621	1.62631e+07	2.89179e+06	1.78577e+06	3.87205e+07	716922	2.63593e+07	2.66005e+07	7.62725e+07
4-Dodecylbenzenesulfonic acid	C18 H30 O3 S	326.191	24.03	0.2	1.94222e+07			4	11	3	Filled by re-detected peak	Filled by re-detected peak	Filled by re-detected peak	Filled by re-detected peak	95.3	Multiple matches found	Multiple matches found		1	DDA for preferred ion	FALSE	9.49568e+06	2.19667e+06	118736	142702	5.66884e+06	6.87754e+06	6.88423e+06	5.93772e+06	5.54857e+06	6.26402e+06	5.66369e+06	5.75133e+06	5.11142e+06	6.20349e+06	4.6783e+06	4.79739e+06	6.43395e+06	9.38981e+06	7.43488e+06	7.43965e+06	4.57775e+06	7.25402e+06	6.08446e+06	6.34694e+06	4.81386e+06	5.91794e+06	5.99164e+06	7.01125e+06
Butoctamide semisuccinate	C16 H29 N O5	315.205	5.389	0.2	5.24907e+08			4	5	4						No matches found	No matches found		1	DDA for preferred ion	FALSE	1.78932e+08	1.21359e+07	1.14733e+07	1.3596e+07	2.22543e+08	2.70711e+08	2.6254e+08	2.69885e+08	2.41696e+08	3.3225e+08	7.8123e+07	3.1872e+08	2.78784e+08	1.70995e+08	9.12318e+07	2.19527e+08	3.55696e+08	4.15186e+08	4.18869e+08	2.0389e+08	1.8184e+08	1.8619e+08	5.24907e+08	2.8775e+08	2.10647e+08	2.48572e+08	4.46825e+08	2.28908e+08
Octanoylcarnitine	C15 H29 N O4	287.21	8.957	0.2	3.45358e+08			4	26	23						No matches found	No matches found		4	DDA for preferred ion	FALSE	9.89944e+07	732696	3.78793e+06	922509	1.33162e+08	2.1956e+08	2.25348e+08	2.51241e+08	1.28128e+08	1.96326e+08	1.47964e+08	1.95246e+08	1.26538e+08	2.08877e+08	1.91353e+08	2.29224e+08	1.8587e+08	2.54881e+08	1.95227e+08	2.29906e+08	2.13221e+08	1.94355e+08	3.45358e+08	2.23925e+08	1.26823e+08	1.79132e+08	3.26651e+08	1.90994e+08
cis-5-Tetradecenoylcarnitine	C21 H39 N O4	369.288	24.637	0.2	6.64358e+07			4	26	26	Filled by re-detected peak	n/a	Filled by re-detected peak	Filled by re-detected peak		No matches found	No matches found		2	DDA for preferred ion	FALSE	5.71718e+06	949984	853501	963231	7.15587e+06	9.59515e+06	1.08772e+07	1.38332e+07	7.34399e+06	4.2424e+06	1.5019e+07	1.21976e+06	942709	1.11235e+06	9.06923e+06	2.59433e+06	2.42471e+06	3.45606e+06	1.31741e+06	4.23802e+06	5.31347e+06	2.31061e+06	3.0109e+07	2.91162e+06	6.77642e+06	5.95551e+06	6.64358e+07	1.05688e+07
3b-Hydroxy-5-cholenoic acid	C24 H38 O3	374.282	16.017	0.2	1.66634e+09			4	28	28	Filled by matching ion	n/a	n/a	n/a		No matches found	No matches found		2	DDA for preferred ion	FALSE	1.31279e+07	262727	380199	612957	2.50728e+08	3.77212e+08	3.76958e+08	5.1236e+08	2.5269e+08	2.20996e+07	4.30204e+07	7.1839e+07	1.34316e+07	9.84948e+08	1.09548e+09	3.05746e+08	2.38974e+08	2.39916e+07	1.38436e+08	5.08397e+07	5.00666e+08	2.85461e+08	1.65445e+08	2.63328e+08	2.19756e+08	1.11325e+08	2.09074e+08	3.1385e+08
Lauramide	C12 H25 N O	199.194	4.181	0.2	1.3433e+07			4	15	7	Filled by re-detected peak	Filled by re-detected peak	Filled by re-detected peak	Filled by re-detected peak		No matches found	No matches found		1	DDA for preferred ion	FALSE	5.50402e+06	361818	2.51307e+06	252115	4.42309e+06	6.31511e+06	5.93283e+06	5.86328e+06	4.44618e+06	7.91034e+06	2.3769e+06	1.3433e+07	4.48522e+06	5.27561e+06	2.73957e+06	4.09764e+06	8.85489e+06	1.09117e+07	8.63963e+06	4.69173e+06	4.1503e+06	5.07294e+06	9.72562e+06	6.62961e+06	4.18113e+06	6.09486e+06	1.15957e+07	6.64625e+06
delta-guanidinovaleric acid	C6 H13 N3 O2	159.101	2.347	0.2	1.53256e+07			3	14	1	Filled by re-detected peak	Filled by re-detected peak	Filled by re-detected peak	Filled by spectrum noise		No matches found	No matches found		1	No MS2	FALSE	154957	393491	187191	172523	277470	1.89448e+06	2.21453e+06	2.51199e+06	191380	379473	3.95192e+06	663129	276451	1.50213e+06	4.67783e+06	1.67141e+06	472253	1.12558e+06	1.59297e+06	1.64064e+06	1.31853e+06	949194	1.79497e+06	184007	286004	3.3051e+06	4.37213e+06	1.53256e+07
1-{4-[(3S)-3-(1-Methyl-1H-benzimidazol-2-yl)-1-pyrrolidinyl]-1-piperidinyl}ethanone	C19 H26 N4 O	326.214	12.515	0.2	2.62452e+07			3	9	2	n/a	n/a	Filled by re-detected peak	Filled by simulated peak	64.1	Single match found	Multiple matches found		1	DDA for preferred ion	FALSE	135135	171287	162079	152423	266651	1.89869e+07	1.82303e+07	1.58129e+07	247163	1.3991e+07	292146	1.67887e+07	1.06982e+07	377099	290659	1.72918e+07	1.92497e+07	2.62452e+07	1.78612e+07	1.82075e+07	1.7145e+07	1.57761e+07	5.05086e+06	1.59488e+07	9.74219e+06	1.45375e+07	2.52279e+07	1.65609e+07
prohydrojasmon	C15 H26 O3	254.188	7.906	0.2	1.06733e+07			2	16	0	Filled by re-detected peak	Filled by simulated peak	Filled by re-detected peak	Filled by spectrum noise		No matches found	No matches found		1	No MS2	FALSE	75289.4	89621	73173.4	94318.1	158995	853336	610895	677494	146924	293450	400069	185443	148821	351594	610753	308579	211141	312127	210967	279481	389776	343491	522384	562794	166328	445937	1.14943e+06	607055
Nicotinamide adenine dinucleotide (NAD+)	C21 H27 N7 O14 P2	663.11	1.741	0.2	4.99369e+07			4	28	27	Filled by re-detected peak	Filled by re-detected peak	Filled by re-detected peak	Filled by re-detected peak	97.8	No matches found	Single match found		2	DDA for preferred ion	FALSE	113892	295292	127080	119420	2.74554e+06	4.99929e+06	6.11137e+06	7.34948e+06	3.77349e+06	5.73611e+06	1.47429e+06	8.94885e+06	6.4897e+06	696501	1.43412e+06	588057	1.60331e+07	6.5083e+06	6.80507e+06	1.05214e+06	1.07119e+06	1.30815e+06	4.99369e+07	3.84612e+06	2.42991e+06	2.74075e+07	2.25807e+07	7.86311e+06
(2R)-2-Amino-3-dodecanoyloxypropanoic acid	C15 H29 N O4	287.21	9.709	0.2	3.18351e+08			4	22	20						No matches found	No matches found		4	DDA for preferred ion	FALSE	8.11017e+07	539504	5.18355e+06	4.79842e+06	1.19906e+08	1.8897e+08	2.03648e+08	2.17278e+08	1.2503e+08	1.95185e+08	1.41452e+08	1.80651e+08	1.03134e+08	1.97175e+08	1.8074e+08	2.10582e+08	1.64667e+08	2.33002e+08	1.6933e+08	2.14636e+08	2.07153e+08	2.02902e+08	3.18351e+08	1.55728e+08	1.22388e+08	1.67774e+08	2.11406e+08	1.77993e+08
(2,7-Dimethyloctahydro-1H-cyclopenta[c]pyridin-4-yl)methanol	C11 H21 N O	183.163	4.404	0.2	1.95586e+07			4	9	9	Filled by re-detected peak	Filled by re-detected peak	Filled by re-detected peak	n/a		No matches found	No matches found		1	No MS2	FALSE	4.20144e+06	107794	200621	156408	7.64671e+06	7.97933e+06	7.91837e+06	6.81443e+06	8.502e+06	9.28001e+06	2.37646e+06	1.25307e+07	1.04048e+07	5.58656e+06	1.18394e+06	6.06657e+06	1.1908e+07	1.54617e+07	1.34991e+07	4.28861e+06	5.33056e+06	5.58219e+06	1.95586e+07	1.00982e+07	8.20594e+06	6.56557e+06	1.6985e+07	7.06574e+06
Methylclostebol	C20 H29 Cl O2	336.191	8.991	0.2	1.03845e+07			4	26	26	Filled by re-detected peak	Filled by re-detected peak	Filled by re-detected peak	Filled by re-detected peak	79.1	No matches found	Single match found		1	DDA for preferred ion	FALSE	4.5094e+06	151912	92661.8	94781.3	3.82063e+06	4.56498e+06	5.03051e+06	6.80834e+06	3.64698e+06	6.52773e+06	1.53454e+06	6.60936e+06	4.71586e+06	3.72104e+06	3.30535e+06	3.72449e+06	6.65183e+06	7.07108e+06	6.7699e+06	5.56309e+06	4.06178e+06	5.56558e+06	1.03845e+07	5.45554e+06	4.65201e+06	5.80939e+06	6.55543e+06	5.04888e+06
(8E)-2-Amino-8-octadecene-1,3,4-triol	C18 H37 N O3	315.277	12.594	0.2	8.85645e+07			3	40	26	Filled by re-detected peak	Filled by re-detected peak	Filled by re-detected peak	Filled by spectrum noise		No matches found	No matches found		1	DDA for preferred ion	FALSE	104824	127186	123795	118324	151034	2.25945e+06	2.52479e+06	1.07278e+06	154714	9.57583e+06	354905	805285	368922	253560	612378	648311	978868	1.38159e+06	494813	2.22204e+06	210588	966859	8.85645e+07	400759	1.61395e+06	733875	1.29417e+06	1.16055e+07
4-Hydroxy-5-[4-hydroxy-3-(sulfooxy)phenyl]pentanoic acid	C11 H14 O8 S	306.041	3.806	0.2	1.64114e+07			3	7	3	Filled by re-detected peak	Filled by re-detected peak	Filled by re-detected peak	Filled by spectrum noise		No matches found	No matches found		1	DDA for preferred ion	FALSE	80060.9	42659.6	110176	104266	119767	814660	808658	722848	105514	137444	213539	144113	100903	140268	189811	147122	136985	142899	135028	132140	177176	150953	129393	146773	120667	375751	112693	1.64114e+07
Nadolol	C17 H27 N O4	309.191	8.975	0.2	3.08856e+07			4	44	11	Filled by matching ion	Filled by matching ion	n/a	Filled by re-detected peak	83.9	No matches found	Multiple matches found		1	DDA for preferred ion	FALSE	1.99579e+06	104845	63952.4	65415.2	5.5772e+06	1.54211e+07	1.50264e+07	8.92235e+06	5.39763e+06	7.75332e+06	1.03263e+07	7.18952e+06	3.23731e+06	1.40875e+07	1.08273e+07	1.60873e+07	9.19094e+06	1.38014e+07	8.63781e+06	1.302e+07	1.10542e+07	1.27195e+07	1.66666e+07	1.72381e+07	6.44341e+06	1.23603e+07	2.81847e+07	1.10823e+07
ANDROSTENEDIOL 3-TETRAHYDROPYRANYL ETHER	C24 H38 O3	374.283	25.542	0.2	8.93768e+07			4	35	35	Filled by re-detected peak	Filled by re-detected peak	Filled by re-detected peak	Filled by re-detected peak		No matches found	No matches found		1	DDA for preferred ion	FALSE	125521	50558.8	85123.5	115543	2.87687e+06	1.48943e+06	1.43862e+06	2.01076e+06	793876	332204	3.16205e+06	100915	126201	6.20817e+06	2.606e+06	1.67404e+07	231074	3.6361e+06	1.58119e+06	204483	1.73112e+06	228094	256332	2.62818e+06	1.57911e+07	2.25421e+06	8.93768e+07	726040
Vinylbital	C11 H16 N2 O3	224.116	1.962	0.2	3.69529e+07			4	43	31	Filled by re-detected peak	Filled by re-detected peak	Filled by re-detected peak	Filled by re-detected peak		No matches found	No matches found		1	DDA for preferred ion	FALSE	179970	394416	193793	175582	743347	1.1923e+06	1.88629e+06	836643	778298	735608	6.91527e+06	198194	197327	3.69529e+07	2.41911e+06	1.87834e+06	985480	584503	240523	331679	2.98783e+06	5.26936e+06	1.57567e+06	925675	898455	718773	679932	323728
2-(3-Hydroxy-4-methylpentyl)-2,6-dimethyl-2,6-dihydro-5H-pyrano[3,2-c]quinolin-5-one	C20 H25 N O3	327.184	21.391	0.2	1.67261e+08			3	10	7	n/a	n/a	n/a	Filled by spectrum noise		No matches found	No matches found		1	DDA for preferred ion	FALSE	127416	174491	136922	140698	258120	1.22939e+07	1.15772e+07	1.41255e+07	169585	898450	518058	1.0733e+06	167492	612076	1.18905e+07	2.09146e+07	583407	230677	2.28572e+06	312133	306167	3.26245e+06	439576	408592	280328	515471	4.56588e+06	831608
Hexylresorcinol	C12 H18 O2	194.131	24.035	0.2	5.46168e+07			4	26	25	Filled by re-detected peak	n/a	n/a	n/a		No matches found	No matches found		1	No MS2	FALSE	721688	781580	517638	532089	1.07405e+07	2.12762e+07	2.47572e+07	2.81767e+07	1.45502e+07	3.43893e+07	3.28137e+07	2.62897e+06	2.53855e+06	2.33513e+07	5.46168e+07	2.36567e+07	7.44077e+06	1.5038e+06	1.00587e+07	1.43256e+07	2.87468e+07	1.13385e+07	1.87258e+07	1.69006e+07	1.06068e+07	2.10784e+07	4.7237e+06	3.36979e+07
Proglumide	C18 H26 N2 O4	334.189	7.632	0.2	5.47638e+07			4	13	12	Filled by re-detected peak	Filled by re-detected peak	Filled by re-detected peak	Filled by re-detected peak		No matches found	No matches found		1	No MS2	FALSE	1.08699e+07	162690	132667	137914	1.84127e+07	1.86685e+07	2.09791e+07	2.44444e+07	1.88426e+07	2.10956e+07	2.13458e+07	1.96696e+07	1.99947e+07	1.87133e+07	2.17403e+07	2.52199e+07	2.00842e+07	2.45369e+07	2.01419e+07	2.41244e+07	1.91238e+07	1.7666e+07	5.47638e+07	1.42786e+07	1.82904e+07	1.64808e+07	2.51942e+07	1.92e+07
(25R)-3-Oxocholest-4-en-26-al	C27 H42 O2	398.319	24.18	0.082	2.38585e+07		Superpathway of cholesterol degradation I (cholesterol oxidase);Superpathway of cholesterol degradation II (cholesterol dehydrogenase)	4	20	19	Filled by re-detected peak	Filled by re-detected peak	Filled by re-detected peak	Filled by re-detected peak		No matches found	No matches found		1	No MS2	FALSE	363581	286324	189440	261332	4.42316e+06	5.994e+06	5.52205e+06	7.01858e+06	4.30411e+06	2.13559e+06	5.55534e+06	2.21353e+06	657229	1.05853e+07	2.38585e+07	1.87376e+06	2.32758e+06	6.11057e+06	3.98278e+06	1.15152e+06	1.09453e+07	898863	4.84994e+06	4.56105e+06	4.03582e+06	1.25612e+06	8.73815e+06	6.68391e+06
5-Amino-6-(3-hydroxy-4-methoxybutanoyl)-2,2-dimethyl-2,3-dihydro-4H-chromen-4-one	C16 H21 N O5	307.142	6.737	0.2	5.63633e+06			4	28	28	Filled by re-detected peak	Filled by re-detected peak	Filled by re-detected peak	Filled by re-detected peak		Single match found	Single match found	63.2	1	DDA for preferred ion	FALSE	36841.1	24048.5	70299.4	65638.6	1.33456e+06	1.66085e+06	1.88872e+06	2.32735e+06	1.13169e+06	95975	2.26739e+06	585544	681179	500342	1.86911e+06	4.16203e+06	786379	179909	123691	2.95641e+06	1.92044e+06	1.00001e+06	2.07409e+06	61088.3	1.20187e+06	2.04254e+06	250083	882708
Hydroxyhexanoycarnitine	C13 H25 N O5	275.173	5.401	0.2	8.61002e+06			4	27	27	Filled by re-detected peak	Filled by re-detected peak	Filled by re-detected peak	Filled by re-detected peak		No matches found	No matches found		1	DDA for preferred ion	FALSE	34793.5	20159.2	52632	46185.9	874071	1.37711e+06	1.46623e+06	1.86011e+06	933023	1.3973e+06	452553	60269.8	56177.1	116053	4.32545e+06	2.76797e+06	753938	934082	945008	608960	329887	326816	5.67688e+06	47812.3	863558	3.37281e+06	181234	1.11766e+06
terikalant	C24 H31 N O3	381.231	24.801	0.2	9.90258e+07			3	22	17	n/a	n/a	n/a	Filled by simulated peak		No matches found	No matches found		2	No MS2	FALSE	434880	546773	443358	459245	682330	7.47717e+06	1.17759e+07	1.0589e+07	729772	868855	1.03866e+06	633870	525809	1.1818e+06	1.26367e+07	1.88499e+07	633262	690799	2.09837e+06	1.38766e+06	651397	5.87311e+06	1.10384e+06	741679	580103	620816	4.75133e+06	1.97204e+06
17-amino-5?-androstan-11-ol	C19 H33 N O	291.256	26.638	0.2	2.11106e+07			3	26	7	Filled by re-detected peak	Filled by re-detected peak	Filled by re-detected peak	Filled by spectrum noise		No matches found	No matches found		1	No MS2	FALSE	257556	276037	238251	220219	222573	1.65377e+06	1.89296e+06	2.68541e+06	232715	304417	258433	234932	251549	552917	3.48946e+06	8.86426e+06	227856	277109	319254	241526	251821	494021	349843	238789	232045	333928	516480	483873
Dibutyl malate	C12 H22 O5	246.147	6.801	0.061	1.01683e+07			4	21	21	Filled by re-detected peak	Filled by re-detected peak	Filled by re-detected peak	Filled by re-detected peak		No matches found	No matches found		1	DDA for preferred ion	FALSE	30921.9	26631.4	57787.7	49506.7	2.41263e+06	2.38055e+06	2.57191e+06	3.3087e+06	2.03918e+06	2.50982e+06	3.93054e+06	741404	189934	2.16839e+06	4.76326e+06	4.92781e+06	570450	490599	322976	2.52801e+06	5.13293e+06	2.50163e+06	2.65499e+06	1.86807e+06	2.23953e+06	1.01683e+07	3.46559e+06	5.96212e+06
2,3,14,20-Tetrahydroxy-22,23-epoxyergost-7-en-6-one	C28 H44 O6	476.314	24.054	0.2	1.35472e+07			3	12	1	Filled by re-detected peak	Filled by re-detected peak	Filled by re-detected peak	Filled by spectrum noise		No matches found	No matches found		1	DDA for preferred ion	FALSE	296992	42821.4	50962.7	81571.2	448272	5.77843e+06	5.11739e+06	4.50192e+06	398810	771791	6.46744e+06	817881	402465	2.6941e+06	4.99288e+06	1.18161e+07	1.98274e+06	2.63003e+06	1.22428e+06	1.0996e+07	2.57293e+06	1.05699e+06	976960	2.15293e+06	418067	5.0403e+06	2.57995e+06	1.14255e+07
3-[(4E,7E,10E,13E,16E,19E)-4,7,10,13,16,19-Docosahexaenoyloxy]-4-(trimethylammonio)butanoate	C29 H45 N O4	471.335	7.685	0.2	5.46516e+07			4	24	11	Filled by re-detected peak	Filled by re-detected peak	Filled by re-detected peak	n/a		No matches found	No matches found		1	DDA for preferred ion	FALSE	73332.2	85187.4	69466.5	66438.3	7.82397e+06	5.32867e+06	5.28354e+06	6.19156e+06	8.56379e+06	4.50719e+06	1.06872e+06	172607	129077	357684	3.23618e+07	328578	5.51221e+06	6.89532e+06	1.46311e+06	322169	386258	321760	5.46516e+07	236783	8.03186e+06	1.05919e+07	338205	5.48192e+06
1-linoleoyl-sn-glycerol	C21 H38 O4	354.277	23.714	0.2	8.11281e+07			4	21	16	n/a	Filled by matching ion	Filled by matching ion	n/a		No matches found	No matches found		1	DDA for preferred ion	FALSE	1.08777e+06	1.305e+06	1.28102e+06	857358	4.80652e+07	5.8138e+07	4.94658e+07	8.11281e+07	7.0212e+07	4.05424e+07	2.3507e+07	2.74288e+07	5.42321e+07	2.76008e+07	3.88653e+07	4.29874e+07	3.66635e+07	2.6197e+07	3.29498e+07	4.67081e+07	3.11836e+07	4.69216e+07	3.01389e+07	4.43608e+07	6.70208e+07	3.44434e+07	2.3839e+07	4.40286e+07
proquinolate	C17 H21 N O5	319.142	8.729	0.2	6.76666e+07			4	30	29	Filled by re-detected peak	Filled by re-detected peak	Filled by re-detected peak	Filled by re-detected peak		No matches found	No matches found		1	No MS2	FALSE	161202	189419	176660	179866	2.98873e+06	4.48976e+06	4.55363e+06	5.95572e+06	2.74461e+06	461372	1.77466e+06	230734	291809	573354	739657	513474	1.29845e+06	427852	936509	433296	1.22506e+06	658652	844551	1.3212e+06	2.25797e+06	1.10025e+06	345280	6.76666e+07
(2E,4Z)-N-Isobutyl-2,4-octadecadienamide	C22 H41 N O	335.319	25.239	0.2	1.94726e+08			4	24	8	n/a	n/a	n/a	Filled by matching ion		No matches found	No matches found		1	DDA for preferred ion	FALSE	2.04689e+07	4.48194e+07	2.88723e+07	2.6126e+07	1.45037e+08	8.81348e+07	1.02788e+08	1.10238e+08	1.51837e+08	9.71902e+07	3.46085e+07	4.02149e+07	1.94726e+08	5.3802e+07	8.43377e+07	1.26335e+08	7.26577e+07	5.07e+07	5.32081e+07	5.46834e+07	7.68687e+07	4.86314e+07	1.05678e+08	8.12388e+07	1.46515e+08	1.8408e+08	6.3093e+07	6.43665e+07
4-Aminopyridine	C5 H6 N2	94.0528	1.751	0.2	4.6986e+07			3	10	8	Filled by re-detected peak	Filled by re-detected peak	Filled by re-detected peak	Filled by simulated peak		No matches found	No matches found		1	No MS2	FALSE	105761	340749	111303	111317	204852	3.01551e+06	3.68204e+06	3.40261e+06	271061	594212	6.88306e+06	134330	148935	1.40979e+06	3.52521e+06	3.38978e+06	264525	286650	275185	3.11563e+06	819809	2.16336e+06	479336	242152	178302	1.14743e+07	831069	2.10382e+06
cis-fenpropimorph	C20 H33 N O	303.256	25.392	0.2	1.13077e+07			3	23	7	Filled by re-detected peak	Filled by re-detected peak	Filled by re-detected peak	Filled by spectrum noise		No matches found	No matches found		1	No MS2	FALSE	228200	282026	232007	226767	287888	764228	1.111e+06	1.22036e+06	243614	1.63252e+06	318759	377477	243444	274439	830568	451112	259863	342689	324424	367414	265007	279031	401447	458691	244214	386581	891875	250076
(5Z)-5-Decenedioic acid	C10 H16 O4	200.104	7.501	0.068	2.60062e+07			4	31	19	Filled by re-detected peak	Filled by re-detected peak	Filled by re-detected peak	Filled by re-detected peak		No matches found	No matches found		1	DDA for preferred ion	FALSE	44280.5	42294.5	30808.6	27575.8	2.95586e+06	5.06467e+06	3.80519e+06	4.31662e+06	2.25267e+06	688595	1.47867e+06	684709	78083.8	1.10845e+06	1.05831e+06	2.60062e+07	4.79624e+06	116498	1.35342e+06	864407	2.81991e+06	9.57574e+06	138548	3.22036e+06	2.19675e+06	929277	3.56849e+06	1.53512e+06
(1S,2R,5S)-2-Isopropyl-5-methylcyclohexyl 3-oxobutanoate	C14 H24 O3	240.173	6.964	0.2	5.99853e+06			3	11	11	Filled by re-detected peak	Filled by re-detected peak	Filled by re-detected peak	Filled by spectrum noise		No matches found	No matches found		1	DDA for preferred ion	FALSE	37393	25536.3	65660.6	63461.6	65164.8	230409	288564	251576	76219.5	104266	154595	72787	78073.2	81247.1	148445	112468	65742.4	96640.1	61641.9	135904	380019	85323.9	97806.2	225305	69099	146923	2.67818e+06	81091.3
Methylprednisolone Hemisuccinate	C26 H34 O8	474.226	7.916	0.2	3.60124e+07			4	21	20	Filled by re-detected peak	Filled by re-detected peak	Filled by re-detected peak	Filled by re-detected peak		No matches found	No matches found		3	No MS2	FALSE	221876	264111	215641	240025	2.98575e+06	3.48664e+06	3.55286e+06	4.7748e+06	2.96998e+06	777328	1.13091e+06	463912	352711	964428	1.79988e+06	4.01558e+06	622227	839930	638111	823625	1.52612e+06	3.60124e+07	1.53946e+06	845661	3.01782e+06	1.58661e+06	827468	2.3035e+06
(4S)-4-[(2E,4Z)-2,4-Decadienoyloxy]-4-(trimethylammonio)butanoate	C17 H29 N O4	311.21	8.743	0.2	6.98361e+06			3	21	11	Filled by re-detected peak	Filled by re-detected peak	Filled by re-detected peak	Filled by spectrum noise		No matches found	No matches found		1	No MS2	FALSE	78473.3	95330.7	90129.3	87324.6	130589	561407	397737	401636	120991	224436	411065	213094	110654	326910	330847	819140	137216	167251	172603	221061	432985	209341	344073	170300	126977	353244	6.98361e+06	254877
({5-[(2S)-2-Carboxy-2-(trimethylammonio)ethyl]-1H-imidazol-2-yl}sulfanyl)oxidanide	C9 H15 N3 O3 S	245.083	1.004	0.2	8.73903e+06			3	38	6	Filled by re-detected peak	Filled by re-detected peak	Filled by re-detected peak	Filled by spectrum noise		No matches found	No matches found		1	No MS2	FALSE	271445	264923	119327	113535	1.04446e+06	5.96379e+06	4.7946e+06	2.64756e+06	730608	2.10374e+06	2.05435e+06	3.82208e+06	856084	1.33998e+06	1.31239e+06	1.32663e+06	4.78587e+06	739394	3.14521e+06	1.70185e+06	3.39615e+06	1.67153e+06	5.6356e+06	6.97577e+06	2.4387e+06	3.46332e+06	4.84603e+06	3.13183e+06
MFCD18695608	C11 H15 N O4	225.1	6.239	0.2	4.98323e+07			4	24	10	Filled by matching ion	Filled by matching ion	n/a	n/a		No matches found	No matches found		3	DDA for preferred ion	FALSE	238203	254925	214628	214529	1.5615e+07	1.02224e+07	1.15798e+07	1.20144e+07	1.73107e+07	1.85875e+06	7.68894e+06	447606	4.51518e+06	2.30175e+06	2.05419e+07	1.18642e+07	2.28242e+06	1.16527e+06	513538	1.34401e+07	2.30668e+07	4.46756e+06	4.32966e+07	1.14564e+06	1.64016e+07	2.39541e+07	1.19412e+06	2.68896e+06
4-{[5-(7-hydroxy-5,5,8a-trimethyl-2-methylidene-decahydronaphthalen-1-yl)-3-methylpentyl]oxy}-4-oxobutanoic acid	C24 H40 O5	430.272	7.712	0.2	5.52416e+07			3	9	6	Filled by re-detected peak	Filled by re-detected peak	Filled by re-detected peak	Filled by spectrum noise	88	Single match found	No matches found		2	DDA for preferred ion	FALSE	139684	568271	126754	128530	311679	2.29156e+06	2.21705e+06	2.63947e+06	302613	677017	2.03572e+06	480761	245868	573532	739134	652900	390306	482765	351084	613673	648372	581090	894910	431801	306357	534667	644219	619177
2-Morpholinomethylestrone	C23 H31 N O3	369.231	24.715	0.2	1.04082e+08			3	22	21	n/a	n/a	n/a	Filled by simulated peak		No matches found	No matches found		2	DDA for preferred ion	FALSE	422822	529132	422785	453415	583182	8.73172e+06	1.27143e+07	9.09027e+06	801437	1.08286e+06	1.01436e+06	609282	550521	1.42942e+06	1.23705e+07	1.5567e+07	969905	691434	1.66172e+06	594403	553579	2.64505e+06	1.41287e+06	696575	701476	696039	2.88337e+06	813369
N-Tridecanoylglycine	C15 H29 N O3	271.215	22.646	0.2	2.2515e+10			3	49	15	Filled by re-detected peak	Filled by simulated peak	Filled by re-detected peak	Filled by re-detected peak		No matches found	No matches found		1	DDA for preferred ion	FALSE	1.92398e+10	207611	2.81847e+08	2.61696e+08	2.03621e+09	2.02385e+10	1.24456e+09	9.60777e+09	8.98175e+09	1.00504e+09	5.23243e+09	6.33882e+08	9.63949e+09	9.14959e+09	1.29111e+09	8.52842e+09	2.2515e+10	1.22013e+10	2.10193e+10	8.49802e+09	1.48443e+10	3.33116e+09	1.18739e+10	1.94435e+09	8.87063e+09	1.30003e+10	1.50151e+10	1.79761e+10
Terodiline	C20 H27 N	281.215	26.715	0.2	8.60072e+06			4	22	5	Filled by re-detected peak	Filled by re-detected peak	Filled by re-detected peak	Filled by re-detected peak		No matches found	No matches found		1	No MS2	FALSE	1.03077e+06	5.53228e+06	4.29304e+06	3.54437e+06	4.85953e+06	6.55888e+06	5.81904e+06	4.42086e+06	4.07983e+06	4.32709e+06	2.68985e+06	4.75702e+06	4.27916e+06	4.40506e+06	3.84279e+06	4.76767e+06	2.8914e+06	3.9275e+06	4.42248e+06	4.76462e+06	4.75888e+06	3.55617e+06	4.30497e+06	4.97809e+06	4.80393e+06	4.5726e+06	3.55339e+06	8.60072e+06
3-Hydroxysebacic acid	C10 H18 O5	218.115	6.27	0.2	1.05301e+07			4	21	8	Filled by re-detected peak	Filled by re-detected peak	Filled by re-detected peak	Filled by re-detected peak		No matches found	No matches found		1	DDA for preferred ion	FALSE	47712.4	78922.5	75640.1	80761.9	1.36585e+06	2.85625e+06	2.41083e+06	2.33959e+06	1.6556e+06	9.76624e+06	751129	4.42517e+06	604115	3.54163e+06	620572	1.28366e+06	3.29656e+06	3.05372e+06	2.42113e+06	336525	4.001e+06	1.02863e+06	9.4029e+06	3.02489e+06	1.09698e+06	3.06936e+06	4.68385e+06	3.08067e+06
MFCD00025555	C9 H18 N2 O3	202.132	1.762	0.2	2.33472e+07			4	29	26	Filled by re-detected peak	Filled by re-detected peak	Filled by re-detected peak	Filled by re-detected peak		No matches found	No matches found		1	No MS2	FALSE	101833	249026	107170	107183	4.21501e+06	7.36085e+06	6.17e+06	8.01538e+06	3.8441e+06	1.66412e+07	1.27503e+07	3.52091e+06	1.83378e+06	5.34448e+06	7.14213e+06	2.06311e+06	3.96509e+06	4.67081e+06	7.9677e+06	1.50126e+06	2.33472e+07	3.50611e+06	2.20204e+06	6.0733e+06	3.85318e+06	4.91428e+06	7.95034e+06	9.79126e+06
Imagabalin	C9 H19 N O2	173.142	3.337	0.2	2.48347e+07			3	3	2	Filled by re-detected peak	Filled by re-detected peak	Filled by re-detected peak	Filled by simulated peak		No matches found	No matches found		1	No MS2	FALSE	151331	365994	188774	178669	851829	4.40544e+06	4.6447e+06	4.51495e+06	216802	1.90068e+06	1.10374e+06	209094	244264	5.93973e+06	835294	391736	2.29969e+06	1.59684e+06	2.00593e+07	848905	7.00764e+06	1.8508e+06	6.5245e+06	3.65415e+06	752106	4.91056e+06	426964	1.11359e+06
(2S)-2-[12-Ethyl-2-hydroxy-8-(hydroxymethyl)-9-oxo-9,11-dihydroindolizino[1,2-b]quinolin-7-yl]-2-hydroxybutanoic acid	C22 H22 N2 O6	410.148	9.609	0.2	1.71608e+07			4	39	23	Filled by re-detected peak	Filled by re-detected peak	Filled by re-detected peak	Filled by re-detected peak		No matches found	No matches found		2	DDA for preferred ion	FALSE	130107	148964	180053	192070	3.6939e+06	1.94396e+06	1.59868e+06	2.76987e+06	3.85121e+06	4.05992e+06	342640	246699	210632	360843	9.24155e+06	1.16608e+06	3.12627e+06	278656	364553	782731	3.20313e+06	302647	486987	1.05231e+06	3.22299e+06	314561	1.18033e+06	8.29506e+06
imazamethabenz	C15 H18 N2 O3	274.132	6.927	0.2	1.51275e+07		Superpathway of indole-3-acetate conjugate biosynthesis	4	24	21	Filled by re-detected peak	Filled by re-detected peak	Filled by re-detected peak	Filled by re-detected peak		No matches found	No matches found		2	DDA for preferred ion	FALSE	57042.4	38107.9	100614	96809.6	2.85059e+06	4.77861e+06	4.62174e+06	5.28413e+06	2.8539e+06	4.12199e+06	2.97697e+06	5.61952e+06	2.62594e+06	2.05443e+06	3.8186e+06	6.45689e+06	5.52352e+06	7.84466e+06	4.02979e+06	4.35275e+06	2.88381e+06	3.08249e+06	8.24036e+06	5.83162e+06	2.96634e+06	1.31286e+06	1.20406e+07	3.70925e+06
benalaxyl	C20 H23 N O3	325.168	19.783	0.2	8.67553e+07			3	16	13	Filled by re-detected peak	Filled by re-detected peak	Filled by re-detected peak	Filled by spectrum noise		No matches found	No matches found		1	DDA for preferred ion	FALSE	778703	207397	185670	188862	1.04081e+06	4.3028e+06	3.12612e+06	3.53699e+06	974605	1.43348e+06	1.21372e+06	1.50993e+06	766435	1.77997e+06	2.93109e+06	1.7783e+07	1.45976e+06	1.88043e+06	1.44684e+06	1.21608e+06	1.72093e+06	1.43281e+06	2.36459e+06	1.39188e+06	856994	1.31875e+06	1.81658e+06	1.45736e+06
L-ACETYLTRYPTOPHAN	C13 H14 N2 O3	246.101	5.034	0.2	6.19801e+06		Superpathway of indole-3-acetate conjugate biosynthesis	3	33	23	Filled by re-detected peak	Filled by simulated peak	Filled by re-detected peak	Filled by re-detected peak		No matches found	No matches found		1	No MS2	FALSE	54874.4	98265.7	61204.4	57318.5	3.07426e+06	1.89961e+06	1.76316e+06	1.79017e+06	3.16778e+06	257893	1.12724e+06	3.43414e+06	1.86968e+06	1.0048e+06	984559	4.26357e+06	4.66036e+06	6.19801e+06	667527	668680	3.18402e+06	635743	2.74577e+06	4.90526e+06	2.83094e+06	3.17074e+06	5.66309e+06	2.53004e+06
3-[2-(1,3,5-trimethyl-1H-pyrazol-4-yl)hydrazono]pentane-2,4-dione	C11 H16 N4 O2	314.073	1.115	0.061	4.07416e+08			4	39	20					70	Multiple matches found	No matches found		5	DDA for preferred ion	FALSE	3.23275e+08	717580	387334	387191	4.07416e+08	1.94776e+08	1.89229e+08	2.46068e+08	4.02007e+08	2.0623e+08	5.07885e+07	2.94589e+08	3.18924e+08	1.2457e+08	1.19878e+08	1.83461e+08	2.58252e+08	2.45785e+08	2.32769e+08	2.22962e+08	2.2892e+08	1.87958e+08	3.17819e+08	2.35234e+08	3.50174e+08	1.75324e+08	1.92607e+08	2.22046e+08
[Similar to: 5-[5-(methoxycarbonyl)-5,8a-dimethyl-2-methylidene-decahydronaphthalen-1-yl]-3-methylpentanoic acid; ΔMass: 139.0309 Da]	C15 H40 N9 O7 P	489.277	19.557	0.2	3.02521e+07			4	5	4	Filled by re-detected peak	Filled by re-detected peak	Filled by re-detected peak	n/a		Multiple matches found	Single match found	78.9	1	DDA for other ion	FALSE	613638	205984	187074	196212	2.95644e+07	1.71831e+07	1.63098e+07	1.75817e+07	1.5749e+07	1.541e+06	1.08886e+07	5.57813e+06	918813	1.70673e+07	3.02521e+07	1.97221e+07	1.26051e+07	2.26822e+06	1.11852e+07	3.33092e+06	1.99144e+07	1.47054e+07	5.57011e+06	2.20917e+07	2.59619e+07	1.24598e+07	6.44131e+06	2.46258e+07
(6E,7R,8R,8aS)-8-Methyl-6-[(2R)-2-methylhexylidene]octahydro-7,8-indolizinediol	C16 H29 N O2	267.22	23.469	0.2	5.60557e+07			4	8	7	Filled by matching ion	Filled by matching ion	Filled by matching ion	Filled by matching ion		No matches found	No matches found		1	DDA for preferred ion	FALSE	3.12283e+07	361027	235831	237805	3.31534e+07	3.44931e+07	3.52096e+07	4.02168e+07	3.44553e+07	3.955e+07	2.47171e+07	3.59464e+07	3.5348e+07	4.02715e+07	3.19979e+07	3.85604e+07	3.57724e+07	4.38809e+07	3.87823e+07	4.51967e+07	4.32186e+07	3.94148e+07	5.60557e+07	3.65339e+07	3.46711e+07	3.90179e+07	4.01531e+07	4.17766e+07
N,N-Bis[4-(dimethylamino)butyl]heptanamide	C19 H41 N3 O	327.325	7.786	0.052	1.20728e+08			4	33	10						No matches found	No matches found		2	DDA for preferred ion	FALSE	238908	152469	135239	147394	1.68975e+07	3.8017e+07	3.21263e+07	2.77536e+07	1.60006e+07	5.15207e+06	1.83619e+06	1.94471e+07	4.58177e+06	7.19546e+06	6.40716e+06	2.33264e+07	2.04379e+07	2.80045e+07	7.12786e+07	1.27585e+07	5.98819e+07	4.25464e+07	2.69887e+07	1.20728e+08	2.03671e+07	6.0055e+07	1.20115e+07	1.25283e+07
APM	C7 H13 N O4	175.085	1.747	0.2	5.07442e+06			4	42	14	Filled by re-detected peak	Filled by re-detected peak	Filled by re-detected peak	Filled by re-detected peak		No matches found	No matches found		1	No MS2	FALSE	75857.1	189833	81695.4	81705.5	652284	2.2148e+06	1.77013e+06	1.48728e+06	681945	1.23161e+06	5.07442e+06	303606	109316	1.7901e+06	2.22432e+06	4.78614e+06	640755	408489	790458	1.50713e+06	824712	689252	320603	654948	648858	2.7845e+06	1.44303e+06	2.8461e+06
6-Isopropylidene-4,4a-dimethyl-7-oxodecahydro-2-naphthalenyl (2E)-3-(methylsulfanyl)acrylate	C19 H28 O3 S	336.175	1.792	0.2	2.67383e+07			4	25	21	Filled by re-detected peak	Filled by re-detected peak	Filled by re-detected peak	Filled by re-detected peak		No matches found	No matches found		1	No MS2	FALSE	6.79209e+06	4.40015e+06	726977	607310	9.45992e+06	9.15378e+06	1.1351e+07	1.59784e+07	1.06588e+07	1.73733e+07	3.96169e+06	1.21725e+07	9.37939e+06	1.16841e+07	8.68749e+06	1.0241e+07	1.13926e+07	1.69151e+07	1.08667e+07	1.25378e+07	9.23489e+06	1.07367e+07	2.67383e+07	1.09715e+07	9.09227e+06	9.45451e+06	1.33646e+07	1.24982e+07
Capryloylglycine	C10 H19 N O3	201.136	8.634	0.2	5.98256e+07			4	19	19						No matches found	No matches found		2	DDA for preferred ion	FALSE	1.88679e+07	724980	238370	245903	2.24204e+07	2.77199e+07	2.88783e+07	3.49746e+07	2.1581e+07	3.31125e+07	1.52863e+07	3.06434e+07	2.26003e+07	3.06208e+07	2.41474e+07	2.72265e+07	3.09981e+07	4.07684e+07	3.20032e+07	3.37697e+07	2.77253e+07	2.50183e+07	5.98256e+07	2.65743e+07	2.11314e+07	2.70431e+07	3.82641e+07	2.87579e+07
Buformin	C6 H15 N5	157.133	3.863	0.2	2.00286e+07			4	47	36	Filled by re-detected peak	Filled by re-detected peak	Filled by re-detected peak	Filled by re-detected peak		No matches found	No matches found		1	No MS2	FALSE	66633.7	142671	81164.1	75334.1	427376	1.53155e+06	1.55753e+06	1.3842e+06	374127	121710	920151	1.23262e+06	69985.4	313314	679876	432249	111497	138100	116074	253157	478404	325609	108470	123167	313578	159375	1.01724e+07	2.00286e+07
Methyl 15-cyanopentadecanoate	C17 H31 N O2	281.236	24.119	0.2	3.27009e+07			3	7	5	Filled by re-detected peak	Filled by re-detected peak	Filled by re-detected peak	Filled by simulated peak		No matches found	No matches found		1	DDA for preferred ion	FALSE	585529	438543	694867	504146	4.26354e+06	6.1191e+06	6.99244e+06	6.76455e+06	4.12373e+06	3.27009e+07	2.21602e+07	1.59892e+06	779595	4.03109e+06	5.9141e+06	1.18981e+07	8.77789e+06	3.46956e+06	7.26592e+06	8.31751e+06	3.19321e+07	6.61748e+06	6.78157e+06	9.70331e+06	2.25133e+06	6.66043e+06	4.35156e+06	4.13311e+06
Testosterone isocaproate	C25 H38 O3	386.282	24.262	0.2	2.11987e+07			3	20	8	Filled by re-detected peak	Filled by re-detected peak	Filled by re-detected peak	Filled by simulated peak		No matches found	No matches found		1	No MS2	FALSE	268662	264332	166199	164690	333367	3.15183e+06	2.36498e+06	2.20518e+06	431850	2.21086e+06	4.22412e+06	329198	230990	419451	2.11987e+07	466241	340958	1.3597e+06	318769	7.24774e+06	2.68229e+06	2.69323e+06	1.37282e+06	1.54722e+06	1.77788e+06	4.83005e+06	7.8481e+06	1.69846e+06
Bisphenol AF	C15 H10 F6 O2	336.055	1.099	0.2	3.96638e+08			4	44	16	Filled by re-detected peak	n/a	n/a	Filled by re-detected peak	73	Single match found	Multiple matches found		8	DDA for preferred ion	FALSE	3.6859e+08	882512	520064	512258	3.96638e+08	1.47131e+08	1.77936e+08	2.43532e+08	3.8471e+08	2.73523e+08	3.39241e+07	1.94991e+08	3.5379e+08	1.25486e+08	1.09274e+08	1.91322e+08	1.88551e+08	2.41791e+08	2.12366e+08	2.32999e+08	1.97048e+08	1.46167e+08	3.23067e+08	1.96898e+08	3.214e+08	1.49126e+08	1.63253e+08	1.99366e+08
N-Feruloylserotonin	C20 H20 N2 O4	352.142	8.251	0.2	1.23512e+08			3	12	5	n/a	n/a	n/a	Filled by spectrum noise		No matches found	No matches found		2	DDA for preferred ion	FALSE	142894	108445	141184	142707	292409	1.24415e+07	1.26432e+07	1.53356e+07	270997	495116	431419	303635	219550	520769	1.26253e+06	4.59983e+07	347871	1.17459e+06	331773	570347	4.50479e+06	1.23341e+06	4.93342e+07	411918	277465	9.68007e+06	399501	4.82354e+06
Befunolol	C16 H21 N O4	291.147	4.819	0.2	8.36065e+06			3	18	1	Filled by re-detected peak	Filled by re-detected peak	Filled by re-detected peak	Filled by spectrum noise		No matches found	No matches found		1	DDA for preferred ion	FALSE	63307.9	117511	69547	62285.2	88056.3	1.42764e+06	1.70748e+06	2.05286e+06	87333.9	714615	2.41363e+06	99176.8	280122	895058	1.31523e+06	828731	3.04839e+06	303585	107131	942131	1.18275e+06	993890	8.36065e+06	2.91962e+06	86158.7	3.56357e+06	1.69101e+06	4.60833e+06
1-(2-Ethoxyethyl)-2-(4-methyl-1,4-diazepan-1-yl)-1H-benzimidazol-5-ol	C17 H26 N4 O2	318.204	7.573	0.2	2.82373e+07			4	27	27	Filled by re-detected peak	n/a	Filled by re-detected peak	Filled by re-detected peak		No matches found	No matches found		1	DDA for preferred ion	FALSE	38041.4	22975.9	55201.1	58137.2	2.66777e+06	6.57388e+06	6.24187e+06	8.53859e+06	4.31334e+06	1.32924e+07	198015	547114	210868	9.5001e+06	2.26877e+07	579005	2.98193e+06	3.83482e+06	2.21881e+06	198444	2.82373e+07	8.26286e+06	2.90748e+06	4.11539e+06	2.33991e+06	4.6193e+06	6.63822e+06	1.33658e+07
(1S,2R,7R,8R,11R,12R)-12-Methyl-6-methylene-17-oxa-14-azahexacyclo[10.6.3.1~5,8~.0~1,11~.0~2,8~.0~14,18~]docos-7-yl acetate	C24 H35 N O3	385.262	25.206	0.2	4.40649e+07			3	18	5	Filled by re-detected peak	n/a	Filled by re-detected peak	Filled by spectrum noise		No matches found	No matches found		1	No MS2	FALSE	206151	269516	242576	226665	265030	4.55794e+06	5.93787e+06	6.48571e+06	293108	479010	492173	281169	285668	860165	1.52513e+07	1.05083e+07	279368	280619	564708	297449	337054	2.51344e+06	376361	345141	347809	290962	3.09342e+06	655346
Dodecanedioic acid	C12 H22 O4	230.152	6.123	0.057	5.90386e+07			4	21	18					90.6	No matches found	Single match found		2	DDA for preferred ion	FALSE	1.3049e+07	57475.2	148837	120326	2.26382e+07	2.0253e+07	1.81959e+07	2.89132e+07	2.18009e+07	3.28068e+07	3.74064e+06	1.90576e+07	1.93155e+07	1.95378e+07	5.90386e+07	1.80821e+07	1.74072e+07	2.23105e+07	1.94417e+07	2.34206e+07	1.27125e+07	2.45625e+07	3.09444e+07	1.39718e+07	3.5167e+07	3.56856e+07	1.91012e+07	3.06119e+07
(6E)-7-(2H-1,3-benzodioxol-5-yl)-1-(piperidin-1-yl)hept-6-en-1-one	C19 H25 N O3	315.184	20.53	0.2	1.23053e+09			3	4	2	n/a	n/a	n/a	Filled by spectrum noise	90	Multiple matches found	No matches found		3	DDA for preferred ion	FALSE	520050	618896	617847	518851	820846	7.94047e+07	7.96503e+07	8.50543e+07	730150	2.47134e+06	961624	1.40507e+06	743044	1.6272e+06	1.40991e+07	1.29469e+08	716629	866543	1.67643e+07	988209	1.02535e+06	4.93739e+06	1.90304e+06	776250	744086	1.38391e+06	4.23057e+06	840253
solenopsin	C17 H35 N	253.277	14.316	0.2	7.00085e+07			2	9	0	Filled by re-detected peak	Filled by spectrum noise	Filled by spectrum noise	n/a		No matches found	No matches found		1	DDA for preferred ion	FALSE	6.67872e+06	196284	194294	188420	6.47897e+07	5.55264e+07	1.52568e+07	1.47453e+07	6.30866e+07	1.48106e+07	4.4166e+06	4.57743e+07	5.52821e+07	3.15875e+07	2.77694e+07	2.46749e+07	5.0391e+07	1.53448e+07	1.52892e+07	1.41074e+07	2.38338e+07	3.18477e+07	2.12812e+07	3.60469e+07	7.00085e+07	3.16187e+07	3.00185e+07	1.50892e+07
Dodecyltrimethylammonium	C15 H33 N	227.261	13.067	0.2	5.49826e+10			2	32	0	Filled by trace area	n/a	Filled by trace area	n/a	99.6	No matches found	Multiple matches found		1	DDA for preferred ion	FALSE	1.87539e+10	266803	239567	595215	2.5277e+10	1.06646e+07	4.26859e+10	5.25743e+06	2.6872e+10	3.32942e+07	515299	724819	2.6224e+10	2.36888e+08	3.90869e+10	4.74578e+10	782050	5.49826e+10	4.23892e+10	5.94065e+06	4.84506e+10	820650	2.17841e+07	3.92907e+10	2.6014e+10	3.64887e+10	5.46683e+10	4.30102e+10
L-Tyrosylserylglycyl-L-phenylalanyl-L-leucylthreonine	C33 H46 N6 O10	686.328	7.142	0.2	1.51245e+07			3	3	2	Filled by re-detected peak	Filled by re-detected peak	Filled by re-detected peak	Filled by spectrum noise		No matches found	No matches found		1	DDA for preferred ion	FALSE	31273.8	21779.2	59415	56969.1	67224.6	1.77311e+06	1.67763e+06	1.67746e+06	67729.2	74935.4	2.4443e+06	52151.8	60465.5	1.09705e+07	1.28333e+06	1.51245e+07	54732	1.28891e+06	54810.4	191648	5.24865e+06	167966	224995	54951.6	65055.4	101952	51660.1	114010
ilomastat	C20 H28 N4 O4	388.21	8.566	0.2	2.04587e+07			4	18	17	Filled by re-detected peak	Filled by re-detected peak	Filled by re-detected peak	Filled by re-detected peak		No matches found	No matches found		1	DDA for preferred ion	FALSE	75788.9	90912.5	98235	106593	5.49615e+06	5.74843e+06	6.09896e+06	7.40705e+06	4.86018e+06	565896	2.04587e+07	595581	273711	1.76368e+06	5.40915e+06	7.63383e+06	4.89244e+06	2.88147e+06	2.58818e+06	3.89759e+06	8.55603e+06	6.27409e+06	5.15217e+06	3.28769e+06	4.72617e+06	1.63838e+07	2.66315e+06	3.51275e+06
n-Propyl GalIate	C10 H12 O5	212.068	5.589	0.2	1.41233e+07			4	36	28	Filled by re-detected peak	Filled by re-detected peak	Filled by re-detected peak	Filled by re-detected peak		No matches found	No matches found		1	No MS2	FALSE	71564.5	26982.1	64937.2	59800.3	586467	522287	357435	860710	710144	120276	1.84031e+06	150681	619981	645197	769838	994761	137967	99426.9	197117	1.69048e+06	627663	121704	698817	2.90835e+06	622536	459305	1.41233e+07	404015
2-Hexenoylcarnitine	C13 H23 N O4	257.163	8.754	0.2	5.75743e+07			4	27	25						No matches found	No matches found		2	DDA for preferred ion	FALSE	1.80539e+07	174570	206882	240441	1.89409e+07	3.0796e+07	3.1998e+07	3.65735e+07	1.81023e+07	3.08734e+07	2.02979e+07	3.13544e+07	2.04415e+07	3.51029e+07	2.50567e+07	3.48801e+07	3.09484e+07	4.38334e+07	3.18263e+07	3.52863e+07	3.36257e+07	2.86691e+07	5.75743e+07	2.76729e+07	1.75703e+07	2.75535e+07	3.94639e+07	3.19489e+07
Hydroxyhexanoycarnitine	C13 H25 N O5	275.174	5.637	0.2	3.9741e+07			4	25	25	Filled by re-detected peak	n/a	n/a	Filled by re-detected peak		No matches found	No matches found		2	DDA for preferred ion	FALSE	92302.7	118488	126668	116999	5.50322e+06	7.16384e+06	7.53546e+06	1.01535e+07	5.57265e+06	1.2666e+07	1.51265e+06	211112	134501	1.00972e+06	2.54975e+07	1.52432e+07	9.76546e+06	6.64219e+06	4.64825e+06	5.03575e+06	4.74507e+06	1.33342e+06	2.83835e+07	428903	5.14478e+06	1.40418e+07	832123	4.47231e+06
1-[(2E,4E)-2,4-dodecadienoyl]pyrrolidine	C16 H27 N O	249.21	23.835	0.2	9.38459e+07			3	16	5	n/a	Filled by re-detected peak	n/a	Filled by simulated peak		No matches found	No matches found		1	No MS2	FALSE	263120	259956	178430	172429	497262	6.69026e+06	7.16357e+06	9.0257e+06	300762	802337	490904	381090	259932	401735	3.37456e+06	2.34312e+07	372098	507118	759696	364199	405207	1.08341e+06	473906	371432	334537	355829	482187	370489
2-Phenyl-4-pentenal	C11 H12 O	160.089	6.967	0.2	1.92471e+07			3	15	2	Filled by re-detected peak	Filled by re-detected peak	Filled by re-detected peak	Filled by simulated peak		No matches found	No matches found		1	No MS2	FALSE	218558	631618	245511	199246	194282	924646	1.11908e+06	1.25158e+06	243983	3.0665e+06	748246	333424	194980	518310	615017	451503	411580	362036	205404	510683	624977	513981	450922	378089	276765	534340	1.92471e+07	481864
2,2'-({11,16,18-Trihydroxy-19-[(Z)-(1-hydroxyethylidene)amino]-5,9-dimethyl-6,7-icosanediyl}bis[oxy(2-oxo-2,1-ethanediyl)])disuccinic acid	C36 H61 N O16	763.399	5.129	0.2	4.7749e+07			3	13	11	Filled by re-detected peak	Filled by re-detected peak	Filled by re-detected peak	Filled by spectrum noise		No matches found	No matches found		1	No MS2	FALSE	63768.9	108047	76969.4	62188.3	109209	5.93358e+06	4.54702e+06	5.13153e+06	95730.3	490905	2.54018e+06	308483	63273.1	1.8995e+07	2.17577e+06	1.76923e+07	216654	1.09873e+07	120869	865099	1.39682e+07	4.7749e+07	253437	554815	104541	657307	208263	4.36016e+06
Solvent Brown 1	C16 H14 N4	262.121	12.045	0.2	3.34056e+07			3	17	14	Filled by re-detected peak	Filled by re-detected peak	Filled by re-detected peak	Filled by spectrum noise		No matches found	No matches found		1	No MS2	FALSE	106894	160617	142236	133540	148853	2.25039e+06	1.875e+06	2.62525e+06	145591	306158	3.34056e+07	185323	140929	338915	3.61075e+06	1.70986e+07	164527	210526	154566	205083	356281	226833	305277	197465	148973	193510	161749	219232
AMINAPHTHONE	C18 H15 N O4	309.101	13.551	0.2	1.43062e+07			2	14	0	Filled by spectrum noise	Filled by re-detected peak	Filled by spectrum noise	Filled by re-detected peak		No matches found	No matches found		1	No MS2	FALSE	233391	46164.7	113360	123783	1.3913e+06	112873	1.12322e+06	292832	1.37133e+06	329636	88778.1	147156	168828	305670	175717	145030	154509	325174	310942	332986	337094	818224	310722	156411	1.38792e+06	1.43062e+07	216190	141494
(2R)-3-{[(2-Aminoethoxy)(hydroxy)phosphoryl]oxy}-2-hydroxypropyl myristate	C19 H40 N O7 P	425.255	17.694	0.2	1.01019e+09			3	11	7	n/a	n/a	n/a	Filled by spectrum noise		No matches found	No matches found		2	DDA for preferred ion	FALSE	2.74349e+06	288308	267745	290700	7.46312e+06	2.386e+08	2.30539e+08	2.82253e+08	7.47092e+06	5.60246e+07	1.91549e+08	1.19523e+07	6.79168e+06	4.47847e+08	5.39686e+08	2.01039e+08	2.35483e+07	1.71484e+07	1.30481e+07	1.68277e+08	2.7905e+08	3.26013e+08	9.43945e+07	1.71996e+08	8.09356e+06	3.03756e+08	1.31722e+08	2.84736e+08
Desonide	C24 H32 O6	416.22	6.176	0.2	3.07281e+07			4	37	37	Filled by re-detected peak	Filled by re-detected peak	Filled by re-detected peak	Filled by re-detected peak		No matches found	No matches found		1	No MS2	FALSE	147048	381275	92747.8	176666	5.65864e+06	6.69277e+06	6.80911e+06	1.1532e+07	5.00365e+06	7.06703e+06	1.31762e+06	4.14486e+06	1.47692e+06	1.06619e+07	2.32075e+06	5.58868e+06	7.58817e+06	1.30784e+06	1.66139e+07	952241	5.65981e+06	8.14842e+06	3.41951e+06	569095	4.82874e+06	5.23583e+06	1.38097e+07	4.7632e+06
(2S)-3-Hydroxy-2-(octanoyloxy)propyl decanoate	C21 H40 O5	372.288	23.709	0.2	1.39756e+08			4	14	10	Filled by matching ion	n/a	n/a	Filled by matching ion		No matches found	No matches found		3	DDA for other ion	FALSE	2.12463e+06	1.85199e+06	1.92583e+06	622538	7.57955e+07	1.01529e+08	1.10116e+08	1.39756e+08	1.19511e+08	6.71424e+07	3.71629e+07	4.13116e+07	9.5737e+07	4.18187e+07	6.13543e+07	7.52673e+07	7.0345e+07	4.06003e+07	6.02569e+07	7.07862e+07	4.84685e+07	9.35525e+07	8.62583e+07	8.99479e+07	1.07132e+08	5.66521e+07	3.89509e+07	6.4429e+07
Ethylmorphine	C19 H23 N O3	313.168	18.966	0.2	7.43429e+08			3	17	3	Filled by re-detected peak	n/a	n/a	Filled by spectrum noise	66.8	No matches found	Multiple matches found		2	DDA for preferred ion	FALSE	401491	394001	387135	378255	926779	3.02344e+07	3.83016e+07	4.29511e+07	954873	4.22725e+06	4.16404e+06	5.60443e+06	893245	4.30739e+06	6.17196e+06	6.61318e+07	4.532e+06	7.21812e+06	5.05327e+06	3.49241e+06	4.82914e+06	5.23117e+06	6.1112e+06	4.06473e+06	951334	3.49633e+06	7.25743e+06	4.60739e+06
Resolvin D2	C22 H32 O5	376.225	23.551	0.2	9.18575e+06			3	8	1	Filled by re-detected peak	Filled by re-detected peak	Filled by re-detected peak	Filled by spectrum noise		No matches found	No matches found		1	No MS2	FALSE	144724	34975.7	35080.9	62262.6	131189	446585	473705	520051	146340	226064	9.18575e+06	606444	137290	251891	4.07133e+06	1.05e+06	189076	259011	205176	200967	238018	219661	307842	168956	135355	201646	209528	231439
thioinosine	C10 H12 N4 O4 S	284.058	1.008	0.2	1.13454e+08			4	17	8	Filled by matching ion	Filled by matching ion	Filled by matching ion	Filled by matching ion		No matches found	No matches found		1	DDA for preferred ion	FALSE	5.80291e+06	1.01836e+06	749271	566175	5.93507e+07	9.13483e+07	8.20622e+07	8.27449e+07	6.01784e+07	1.13454e+08	4.13211e+07	9.13695e+07	7.79132e+07	5.18849e+07	5.36829e+07	7.72759e+07	9.56454e+07	4.40901e+07	9.91099e+07	7.87061e+07	7.85491e+07	7.68957e+07	1.00668e+08	1.069e+08	5.89225e+07	7.15374e+07	8.33101e+07	8.61168e+07
11-{3,4-Dimethyl-5-[(1E)-1-penten-1-yl]-2-furyl}undecanoic acid	C22 H36 O3	348.266	23.98	0.2	2.4143e+07			3	3	3	Filled by re-detected peak	Filled by re-detected peak	Filled by re-detected peak	Filled by spectrum noise		No matches found	No matches found		2	DDA for other ion	FALSE	1.35006e+06	682143	1.03789e+06	416353	3.61953e+06	6.18115e+06	6.57622e+06	6.23772e+06	1.63345e+06	5.25187e+06	1.96269e+07	2.37662e+06	2.22988e+06	9.03247e+06	2.4143e+07	1.15325e+07	3.30387e+06	4.21823e+06	2.44111e+06	7.44701e+06	1.0572e+07	5.41574e+06	5.99147e+06	3.00434e+06	5.78121e+06	7.75526e+06	2.24543e+07	7.58546e+06
4-Acetamido-3-hydroxyphenyl hydrogen sulfate	C8 H9 N O6 S	247.015	4.104	0.2	1.99996e+07			3	31	11	Filled by re-detected peak	Filled by re-detected peak	Filled by re-detected peak	Filled by spectrum noise		No matches found	No matches found		1	DDA for preferred ion	FALSE	76650.8	42527.4	108036	101731	107952	603290	676596	1.05875e+06	109032	168795	280276	113563	105120	160580	261552	149618	163946	870079	144812	121869	184523	145329	100616	114529	110769	156783	347564	244143
5-(1,2-Dihydroxy-2-propanyl)-2-methyl-1,3-cyclohexanediol	C10 H20 O4	204.136	7.303	0.2	5.4068e+06			4	19	18	Filled by re-detected peak	Filled by re-detected peak	Filled by re-detected peak	Filled by re-detected peak		No matches found	No matches found		1	DDA for preferred ion	FALSE	543199	26722.9	64752.7	61546.3	1.39997e+06	1.94641e+06	1.74469e+06	2.17986e+06	1.36551e+06	652748	1.00472e+06	1.00419e+06	677993	3.86488e+06	1.42694e+06	444869	3.95335e+06	1.66771e+06	2.03971e+06	284273	3.90394e+06	5.4068e+06	2.10069e+06	2.01898e+06	1.18675e+06	1.38891e+06	3.19747e+06	1.08188e+06
Bufanolide	C24 H38 O2	358.287	24.035	0.2	3.35101e+09			4	28	25						No matches found	No matches found		2	DDA for preferred ion	FALSE	2.94123e+06	639179	315271	281496	7.15484e+08	1.3772e+09	1.29561e+09	1.56881e+09	7.62795e+08	9.35337e+08	2.19749e+09	2.12859e+08	6.79363e+07	1.45398e+09	3.35101e+09	1.44471e+09	5.56383e+08	2.69332e+06	5.20104e+08	8.75203e+08	1.75492e+09	8.4958e+08	1.11411e+09	1.13173e+09	6.05176e+08	1.29293e+09	1.14182e+08	2.07942e+09
Dihydrocodeine	C18 H23 N O3	301.168	10.589	0.2	4.59404e+07			4	43	25	Filled by re-detected peak	Filled by re-detected peak	Filled by re-detected peak	n/a	83.4	No matches found	Multiple matches found		1	DDA for preferred ion	FALSE	107734	132398	127088	124394	1.2004e+07	5.4717e+06	5.79471e+06	5.43554e+06	1.15884e+07	1.79579e+06	1.66121e+06	178558	148581	276888	4.59404e+07	540505	2.27968e+06	213272	503641	220690	444989	5.79685e+06	254138	1.21296e+06	1.0141e+07	1.04371e+06	425919	3.64004e+07
Indoleacrylic acid	C11 H9 N O2	187.064	5.702	0.066	5.70105e+07			3	5	4	Filled by re-detected peak	Filled by re-detected peak	Filled by re-detected peak	Filled by simulated peak		No matches found	No matches found		2	No MS2	FALSE	251645	236897	174001	288467	662172	9.14376e+06	9.65936e+06	8.77741e+06	616513	3.37605e+06	1.2345e+07	2.10548e+06	552983	7.51749e+06	1.02407e+07	3.46973e+06	1.33538e+07	4.41439e+06	1.03627e+07	2.75604e+06	2.39231e+07	5.70105e+07	1.69919e+06	5.08225e+06	1.37435e+06	1.98648e+07	1.20463e+07	1.05902e+07
3,4,15-Triacetoxy-12,13-epoxytrichothec-9-en-8-yl 3-methylbutanoate	C26 H36 O10	508.232	7.048	0.2	1.56412e+07		Superpathway of trichothecene biosynthesis	3	14	13	Filled by re-detected peak	Filled by re-detected peak	Filled by re-detected peak	Filled by spectrum noise		No matches found	No matches found		1	No MS2	FALSE	25703.7	18713.3	51664.3	45959	50823.3	514891	434404	577940	55039.9	1.03859e+06	119530	49494.4	51658.3	61413.4	124197	633067	46040.3	48541.7	50712.6	84158.1	95169.4	67556.8	157835	51351.6	60695.2	1.30942e+06	1.56412e+07	71443.7
3-O-feruloyl-D-quinic acid	C17 H20 O9	368.111	6.127	0.2	8.62635e+06			3	28	3	Filled by re-detected peak	Filled by re-detected peak	Filled by re-detected peak	Filled by spectrum noise		No matches found	No matches found		1	No MS2	FALSE	50751.6	30042.4	81202.1	80111	96714.8	777296	991012	1.34801e+06	88093.1	8.62635e+06	512206	127192	667920	121669	903969	251521	1.34494e+06	2.19488e+06	83250.3	413299	1.09591e+06	328646	2.02511e+06	763728	91215	3.37817e+06	3.2388e+06	1.62029e+06
12-Hydroxydodecanoic acid	C12 H24 O3	216.172	19.793	0.2	6.53209e+07			4	21	20					62.1	No matches found	Single match found		1	DDA for preferred ion	FALSE	3.33729e+07	3.78714e+06	157510	322929	3.03554e+07	4.37827e+07	4.25073e+07	5.02667e+07	2.91809e+07	5.00995e+07	3.73306e+07	3.34572e+07	3.10734e+07	4.29818e+07	3.86932e+07	4.43962e+07	2.95998e+07	5.28617e+07	3.93644e+07	4.79496e+07	5.04013e+07	3.84507e+07	6.53209e+07	4.11659e+07	2.85411e+07	4.36337e+07	5.19108e+07	4.51862e+07
Hydrocotarnine	C12 H15 N O3	221.105	7.825	0.2	1.21064e+07			3	16	15	Filled by re-detected peak	Filled by re-detected peak	Filled by re-detected peak	Filled by simulated peak		No matches found	No matches found		1	DDA for preferred ion	FALSE	167174	84191.8	99023	81052.1	642803	3.09573e+06	4.3015e+06	3.6688e+06	761764	1.07409e+06	1.0499e+07	436914	1.03132e+06	1.08924e+06	1.56609e+06	4.74358e+06	1.99137e+06	1.64282e+06	2.25193e+06	6.37926e+06	4.13855e+06	3.15634e+06	2.65923e+06	3.14547e+06	965723	2.86884e+06	3.71471e+06	2.61606e+06
N(2)-malonyl-D-tryptophan	C14 H14 N2 O5	290.09	6.717	0.2	2.17526e+07		Superpathway of indole-3-acetate conjugate biosynthesis	3	21	17	Filled by re-detected peak	Filled by re-detected peak	Filled by re-detected peak	Filled by spectrum noise		No matches found	No matches found		1	DDA for preferred ion	FALSE	68849.2	127111	90663.4	92140.1	202511	954526	629546	744720	187153	1.39182e+06	829844	209293	125642	877035	884889	596261	932690	961615	211574	793874	2.32158e+06	636403	667227	460306	204548	687401	2.17526e+07	887191
O-heptanoylcarnitine	C14 H27 N O4	273.194	13.663	0.2	3.68497e+07			3	26	4	n/a	n/a	Filled by spectrum noise	n/a		No matches found	No matches found		2	DDA for preferred ion	FALSE	2.0095e+07	211862	230826	245988	2.04238e+07	3.68497e+07	3.39249e+07	1.58066e+07	2.1706e+07	1.57044e+07	2.17484e+07	3.39233e+07	2.30738e+07	1.57402e+07	1.47874e+07	1.66305e+07	3.44151e+07	1.60759e+07	3.33546e+07	1.61657e+07	1.54503e+07	3.249e+07	1.70344e+07	3.20587e+07	2.04548e+07	2.92842e+07	3.00716e+07	2.78073e+07
(2E)-5-[(8aS)-2,5,5,8a-tetramethyl-3-oxo-3,4,4a,5,6,7,8,8a-octahydronaphthalen-1-yl]-3-methylpent-2-enoic acid	C20 H30 O3	340.207	24.941	0.2	2.06793e+07			3	16	10	Filled by re-detected peak	Filled by re-detected peak	Filled by re-detected peak	Filled by spectrum noise	67.1	Single match found	No matches found		1	DDA for preferred ion	FALSE	367880	502906	501296	469099	779565	4.73163e+06	4.44471e+06	5.98177e+06	658484	3.30743e+06	2.83722e+06	1.05194e+06	588904	772606	1.67772e+07	2.43664e+06	714159	2.13196e+06	668696	1.11482e+06	909913	1.69285e+06	1.38371e+07	893289	882390	2.41314e+06	1.04441e+06	6.40513e+06
(Z)-?-amylcinnamyl alcohol	C14 H20 O	204.152	24.037	0.2	8.61897e+07			4	30	29	n/a	n/a	n/a	Filled by matching ion		No matches found	No matches found		3	No MS2	FALSE	1.47582e+06	903392	882679	875412	1.88242e+07	2.97125e+07	3.04545e+07	3.73534e+07	1.68569e+07	2.0485e+07	7.10217e+07	3.7208e+06	2.65532e+06	3.40909e+07	8.61897e+07	3.27413e+07	1.16285e+07	3.20472e+06	1.17454e+07	2.10399e+07	3.32125e+07	1.69083e+07	2.5349e+07	2.5594e+07	1.47542e+07	3.15857e+07	3.44605e+06	4.50251e+07
3,6-Anhydro-1-O-palmitoylhexitol	C22 H42 O6	402.299	19.297	0.2	4.72394e+07			3	27	14	Filled by re-detected peak	Filled by re-detected peak	Filled by re-detected peak	Filled by spectrum noise		No matches found	No matches found		1	DDA for preferred ion	FALSE	243759	62646.4	126535	135251	282614	2.8929e+06	2.82528e+06	4.45382e+06	286332	401917	248962	324561	284977	355982	840119	4.99546e+06	293121	372197	295675	409093	379020	296913	449665	1.32128e+06	272632	330113	2.41177e+06	333628
N-(4-Hydroxy-3-methyl-1-naphthyl)acetamide	C13 H13 N O2	215.095	4.626	0.2	2.36559e+07			3	10	4	Filled by re-detected peak	Filled by re-detected peak	Filled by re-detected peak	Filled by simulated peak		No matches found	No matches found		1	No MS2	FALSE	53349.3	95830.7	7.55283e+06	1.99116e+06	382606	7.91706e+06	9.34172e+06	9.65592e+06	352865	5.68311e+06	2.36559e+07	143395	373838	912701	5.48443e+06	7.4736e+06	3.32614e+06	5.08665e+06	126341	2.34975e+07	1.50226e+07	5.29843e+06	1.64046e+07	4.10466e+06	1.0872e+06	1.00913e+07	3.05445e+06	1.34443e+07
licoricidin	C26 H32 O5	424.225	10.759	0.2	7.41597e+07			3	10	9	Filled by re-detected peak	Filled by re-detected peak	Filled by re-detected peak	Filled by spectrum noise		No matches found	No matches found		2	DDA for other ion	FALSE	204375	280577	239159	252719	291143	3.54489e+06	3.12968e+06	3.85752e+06	283722	335753	505975	2.8945e+06	257884	427572	890286	507299	308331	2.67054e+06	327013	355564	736675	446578	1.08311e+06	387213	290617	439253	1.16102e+06	553364
3-(2-Propenyloxy)estra-1,3,5(10)-triene-16,17-dione 16-oxime	C21 H25 N O3	339.184	22.382	0.2	2.32095e+08			3	21	16	Filled by re-detected peak	Filled by re-detected peak	Filled by re-detected peak	Filled by spectrum noise		No matches found	No matches found		1	DDA for preferred ion	FALSE	3.05185e+06	274399	217304	208400	3.28016e+06	9.7187e+06	1.09544e+07	7.07513e+06	3.37589e+06	4.77067e+06	4.53396e+06	6.05151e+06	3.37627e+06	5.49098e+06	4.30679e+06	2.75247e+07	5.30469e+06	7.59969e+06	5.98062e+06	5.35621e+06	6.18582e+06	6.01199e+06	6.60939e+06	5.81461e+06	2.99836e+06	5.64984e+06	6.40121e+06	5.81042e+06
3-Hydroxy-cis-5-tetradecenoylcarnitine	C21 H39 N O5	385.283	24.966	0.2	1.15617e+08			3	37	3	Filled by re-detected peak	n/a	n/a	Filled by simulated peak		No matches found	No matches found		2	No MS2	FALSE	707793	967581	1.01574e+06	921080	2.1269e+06	8.56917e+06	1.40267e+07	1.87167e+07	4.03009e+06	6.36342e+06	5.45874e+06	2.49041e+06	4.47594e+06	1.48648e+06	3.0758e+06	4.68803e+06	2.02314e+07	2.55796e+07	2.30439e+06	2.01767e+06	3.5627e+06	4.12829e+06	2.3195e+06	1.82726e+06	1.83798e+06	4.64283e+06	2.19206e+07	1.59499e+06
[4-Hydroxy-3-(sulfooxy)phenyl]acetic acid	C8 H8 O7 S	247.999	4.72	0.2	9.9711e+07			3	18	15	Filled by re-detected peak	Filled by re-detected peak	Filled by re-detected peak	Filled by spectrum noise		No matches found	No matches found		1	DDA for preferred ion	FALSE	67295.4	38744.4	93358.2	94535.6	99515.6	4.67868e+06	6.75328e+06	5.94142e+06	102554	113913	1.01798e+07	3.0611e+06	441411	803882	326927	186586	182879	258535	2.20628e+06	187452	258344	150226	168560	292042	128756	302225	9.9711e+07	2.39359e+06
Niraparib	C19 H20 N4 O	320.163	8.895	0.2	3.60701e+07			3	4	4	Filled by re-detected peak	Filled by re-detected peak	Filled by re-detected peak	Filled by spectrum noise		No matches found	No matches found		1	DDA for preferred ion	FALSE	38857.8	43801.5	63467.5	68707.7	91689.1	1.90107e+06	1.80622e+06	1.95692e+06	76836.9	94861	70601.4	88513.1	80557.2	92321.8	125729	95071.2	95554.6	93685.7	87521.5	86643	116807	98408.8	107791	126468	92723.2	84702.2	329072	77606.1
Estradiol valerate	C23 H32 O3	356.235	7.933	0.2	2.11844e+07			3	20	10	Filled by re-detected peak	Filled by re-detected peak	Filled by re-detected peak	Filled by spectrum noise		No matches found	No matches found		2	DDA for other ion	FALSE	156510	188105	152111	159041	310717	1.36474e+06	1.34152e+06	1.87012e+06	277355	456174	881846	325168	230558	1.10547e+06	1.29283e+06	1.61073e+06	438914	592480	399402	1.0023e+06	1.93644e+06	1.25116e+06	1.70678e+06	596522	325334	1.27379e+06	583688	1.43976e+07
carisoprodol	C12 H24 N2 O4	260.174	3.563	0.2	1.65905e+07			3	38	31	Filled by re-detected peak	Filled by re-detected peak	Filled by re-detected peak	Filled by spectrum noise		No matches found	No matches found		1	DDA for preferred ion	FALSE	95597.3	221101	119778	110627	100037	334755	751918	592735	95244.1	1.65905e+07	716719	124178	91871.2	314775	700322	316853	126167	137197	122300	1.45926e+06	9.32661e+06	342533	130848	128817	91043.2	162865	132256	278796
(3,3b,5',6-Tetramethyl-8-oxoicosahydrospiro[furo[2'',3'':4',5']cyclopenta[1',2':7,8]naphtho[2,3-b]furan-2,2'-pyran]-6-yl)acetic acid	C27 H40 O6	460.281	19.886	0.2	4.32489e+07			4	14	8	Filled by re-detected peak	Filled by re-detected peak	Filled by re-detected peak	Filled by re-detected peak		No matches found	No matches found		1	DDA for preferred ion	FALSE	1.08712e+06	144577	261963	283062	3.78772e+06	1.96578e+07	1.50949e+07	1.65734e+07	1.43963e+07	1.22286e+06	1.22709e+06	3.18991e+06	782015	3.00407e+07	2.94079e+07	8.07577e+06	7.48923e+06	1.48143e+06	7.96434e+06	1.32584e+06	1.79077e+07	1.15404e+07	4.59513e+06	1.09502e+07	1.11912e+06	8.8313e+06	3.46405e+06	1.23629e+07
Acetyl hexamethyl tetralin	C18 H26 O	258.199	24.041	0.2	1.85719e+07			4	9	9	Filled by matching ion	Filled by re-detected peak	Filled by matching ion	Filled by re-detected peak		No matches found	No matches found		1	No MS2	FALSE	760469	796018	404991	498819	4.28397e+06	5.54875e+06	5.76727e+06	6.4965e+06	5.34137e+06	4.10219e+06	1.41796e+07	1.46056e+06	1.68443e+06	7.43349e+06	1.85719e+07	6.06299e+06	3.0171e+06	1.19244e+06	2.04119e+06	4.38354e+06	8.48743e+06	4.18725e+06	4.07615e+06	4.74546e+06	5.44528e+06	6.82752e+06	1.14146e+06	1.05483e+07
N-Acetylsphingosine	C20 H39 N O3	341.293	26.858	0.2	2.03235e+07			4	36	29	Filled by re-detected peak	Filled by re-detected peak	Filled by re-detected peak	Filled by re-detected peak		No matches found	No matches found		2	DDA for preferred ion	FALSE	8.90565e+06	483296	414938	406633	4.21716e+06	1.16601e+07	1.10075e+07	1.17432e+07	4.43977e+06	9.53318e+06	1.14055e+07	3.93571e+06	4.01006e+06	1.34541e+07	1.30185e+07	1.39279e+07	6.62092e+06	8.39705e+06	7.2287e+06	1.12099e+07	9.74503e+06	8.96045e+06	1.54614e+07	7.98275e+06	4.0685e+06	1.28196e+07	5.55039e+06	1.32806e+07
2-(2-Carboxyethyl)-4-methyl-5-pentyl-3-furoic acid	C14 H20 O5	268.131	8.085	0.2	1.34621e+07			3	21	10	Filled by re-detected peak	Filled by re-detected peak	Filled by re-detected peak	Filled by simulated peak		No matches found	No matches found		1	No MS2	FALSE	75589.3	44651.6	77494.7	79488.1	157353	843710	855140	1.19538e+06	185203	288663	396914	239034	137638	512412	490200	603499	351062	721997	212337	286383	235268	356855	416218	224845	164112	727537	1.34621e+07	218543
4-Allyl-2-methoxyphenyl palmitate	C26 H42 O3	402.314	12.103	0.2	3.08736e+08			4	28	24						No matches found	No matches found		2	DDA for preferred ion	FALSE	221041	316849	287027	272173	3.57784e+07	6.75849e+07	6.73571e+07	7.45525e+07	3.64139e+07	6.43388e+07	1.07092e+07	1.68059e+07	1.90202e+06	9.60578e+07	3.08736e+08	6.38427e+06	5.8083e+07	7.85615e+07	3.31692e+07	7.73546e+06	1.98976e+08	4.69483e+06	1.6607e+07	6.97728e+07	3.56132e+07	3.54363e+07	1.2159e+08	5.38782e+06
.alpha.-Apocholic acid	C24 H38 O4	390.277	18.063	0.2	4.06261e+07			3	20	6	Filled by re-detected peak	Filled by re-detected peak	Filled by simulated peak	Filled by re-detected peak		No matches found	No matches found		1	DDA for preferred ion	FALSE	61646.2	69221.2	146625	150271	5.08255e+06	3.09159e+06	4.03322e+06	995029	4.68635e+06	264640	4.80937e+06	205349	134237	1.12864e+07	1.6406e+07	4.06261e+07	1.21712e+06	238173	652096	1.71055e+06	5.3912e+06	2.11476e+06	3.07903e+06	2.15497e+06	4.4797e+06	6.07907e+06	216500	5.81819e+06
sinapaldehyde glucoside	C17 H22 O9	370.127	5.822	0.2	1.18055e+07			3	12	12	Filled by re-detected peak	Filled by re-detected peak	Filled by re-detected peak	Filled by spectrum noise		No matches found	No matches found		1	DDA for preferred ion	FALSE	86993.9	53783.3	144926	144802	163250	1.06917e+06	1.31457e+06	1.06589e+06	163894	286242	544844	183838	2.96942e+06	360802	871064	400379	214606	594912	178132	293136	550832	344171	495962	407030	173039	1.7804e+06	1.18055e+07	1.21782e+06
(5beta)-Pregnan-21-al	C21 H34 O	302.261	22.893	0.2	7.90827e+07			3	25	3	Filled by re-detected peak	Filled by re-detected peak	Filled by re-detected peak	Filled by spectrum noise		No matches found	No matches found		2	DDA for other ion	FALSE	853901	399487	550770	513987	832516	3.48487e+06	4.86765e+06	5.84067e+06	821429	1.24501e+06	1.18539e+06	1.30145e+06	786717	1.42434e+06	1.43674e+06	2.08675e+06	1.23306e+06	1.60118e+06	1.98902e+06	1.31967e+06	1.35206e+06	1.49363e+06	5.21071e+06	5.54567e+06	801127	1.19541e+06	4.67384e+06	1.3723e+06
N-Undecanoylglycine	C13 H25 N O3	243.183	16.188	0.2	5.20946e+10			4	20	20						No matches found	No matches found		6	DDA for preferred ion	FALSE	2.1942e+10	8.82319e+06	1.21574e+07	1.20937e+07	2.38115e+10	3.00033e+10	2.95644e+10	3.92228e+10	2.42966e+10	4.05939e+10	2.28092e+10	2.76517e+10	2.36631e+10	3.6238e+10	3.05997e+10	3.38994e+10	2.80524e+10	3.64343e+10	2.87181e+10	3.93431e+10	3.49588e+10	2.92211e+10	5.20946e+10	2.87435e+10	2.25455e+10	2.8513e+10	3.31876e+10	3.24298e+10
Phenol	C6 H6 O	94.0405	7.82	0.2	1.51391e+10			4	11	11					98.1	No matches found	Multiple matches found		1	DDA for preferred ion	FALSE	7.94242e+09	310206	1.72539e+07	1.66176e+07	9.64297e+09	1.01559e+10	9.60345e+09	1.18386e+10	9.38005e+09	1.2528e+10	6.90913e+09	1.01799e+10	9.33445e+09	1.0787e+10	1.03772e+10	1.04373e+10	1.00815e+10	1.23041e+10	1.05081e+10	1.18341e+10	1.02299e+10	9.64738e+09	1.51391e+10	9.45901e+09	8.7529e+09	1.01392e+10	1.15509e+10	9.27551e+09
(5xi,8alpha,9xi,10alpha,13alpha)-13-(beta-D-Glucopyranosyloxy)kaur-16-en-18-oic acid	C26 H40 O8	480.272	8.207	0.2	2.12818e+09			4	23	10						No matches found	No matches found		7	DDA for preferred ion	FALSE	510893	455745	464895	478092	3.96024e+08	2.50217e+08	2.46211e+08	3.00675e+08	3.94247e+08	1.63643e+06	1.41483e+06	6.78762e+06	3.69857e+06	1.99169e+06	2.37197e+06	1.64175e+09	7.45098e+06	1.6301e+06	1.13388e+06	1.87737e+06	1.87577e+06	4.66919e+08	1.59052e+07	1.45826e+06	3.9793e+08	1.67251e+08	1.6247e+06	6.03906e+06
2-methoxyacetaminophen sulfate	C9 H11 N O6 S	261.031	4.586	0.2	2.06456e+07			3	42	24	Filled by re-detected peak	Filled by re-detected peak	Filled by re-detected peak	Filled by spectrum noise		No matches found	No matches found		1	DDA for preferred ion	FALSE	60528.7	31969.8	80396.9	81960.4	80950.7	307315	737729	727685	81826	89042.9	312357	98174.5	95744.4	145724	249034	153679	105051	124216	247661	172880	687251	127349	316301	108622	91186.2	196260	352435	215626
samaderin A	C18 H18 O6	330.11	8.035	0.2	2.01528e+07			3	28	11	Filled by re-detected peak	Filled by re-detected peak	Filled by re-detected peak	Filled by simulated peak		No matches found	No matches found		1	DDA for preferred ion	FALSE	65254.2	24240	58735.9	59368.6	127606	1.05695e+06	1.12789e+06	1.71719e+06	131241	328283	884333	246397	118832	698716	1.33319e+06	1.86202e+06	292261	291564	232442	1.79472e+06	198830	346602	438126	299070	165748	1.17705e+06	264288	1.27293e+06
3-[(3-Hydroxydecanoyl)oxy]-4-(trimethylammonio)butanoate	C17 H33 N O5	331.236	10.521	0.2	1.46042e+07			4	27	27	Filled by re-detected peak	n/a	Filled by re-detected peak	Filled by re-detected peak		No matches found	No matches found		1	DDA for preferred ion	FALSE	3.65708e+06	124208	121650	125980	5.75142e+06	8.90772e+06	1.02331e+07	1.20924e+07	6.07793e+06	1.13149e+07	5.28823e+06	9.20346e+06	5.93719e+06	7.41407e+06	6.39341e+06	8.89897e+06	9.64381e+06	1.46042e+07	1.0279e+07	1.00527e+07	1.12948e+07	9.25339e+06	5.93875e+06	7.86163e+06	5.43749e+06	8.41834e+06	1.44515e+07	8.70353e+06
Strophanthidin	C23 H32 O6	404.22	7.921	0.2	6.53458e+07			3	25	13	Filled by re-detected peak	Filled by re-detected peak	n/a	Filled by spectrum noise	61.5	No matches found	Single match found		1	DDA for preferred ion	FALSE	73638.8	87656.3	71569.3	79662.2	154495	4.86436e+06	4.7501e+06	7.19093e+06	143703	257989	863153	153968	121457	320085	609638	295174	231836	278766	187921	273354	381231	317408	2.35181e+06	280668	162682	321649	274629	3.93627e+07
3-Formyl-6,6,7b-trimethyl-2,2a,4a,5,6,7,7a,7b-octahydro-1H-cyclobuta[e]inden-2-yl 2,4-dihydroxy-6-methylbenzoate	C23 H28 O5	384.194	10.759	0.2	5.57742e+07			3	23	8	Filled by re-detected peak	Filled by re-detected peak	Filled by re-detected peak	Filled by spectrum noise		No matches found	No matches found		2	DDA for preferred ion	FALSE	208851	271737	244396	258254	297519	1.97527e+06	2.15631e+06	2.98553e+06	289936	368531	482725	2.09144e+06	263531	436936	809725	518409	315084	2.10121e+06	334175	462550	703260	456358	1.02042e+06	395693	296982	448873	878693	489029
5-Octyl-2-oxotetrahydro-3-furancarboxylic acid	C13 H22 O4	242.152	6.904	0.057	2.26606e+07			4	39	32	Filled by re-detected peak	Filled by re-detected peak	Filled by re-detected peak	Filled by re-detected peak		No matches found	No matches found		1	DDA for preferred ion	FALSE	33448.6	23354.5	64515.1	61815.5	393173	1.7173e+06	1.50546e+06	1.70936e+06	596424	1.00701e+06	916778	712800	1.44008e+07	2.77327e+06	2.26606e+07	2.70511e+06	740083	795494	236436	536657	298359	4.02377e+06	816827	254860	493176	2.03608e+06	155937	292803
L-alpha-lysophosphatidylcholine	C22 H46 N O7 P	467.302	22.91	0.102	4.55491e+08			3	14	9	n/a	n/a	n/a	Filled by spectrum noise		No matches found	No matches found		3	DDA for preferred ion	FALSE	1.03479e+06	389806	610721	423282	2.48804e+06	1.13119e+08	1.06564e+08	1.3864e+08	1.07888e+06	3.96031e+07	1.40321e+08	1.91861e+06	3.11168e+06	1.28969e+08	1.88294e+08	4.79214e+07	8.99781e+06	1.61061e+07	4.86163e+06	1.20211e+08	7.95357e+07	1.12908e+08	9.71298e+07	5.86494e+07	2.23117e+06	4.55491e+08	1.30482e+07	1.46975e+08
2-(3-Phenylpropyl)tetrahydrofuran	C13 H18 O	190.136	24.035	0.2	6.34171e+07			4	24	24	Filled by re-detected peak	Filled by matching ion	Filled by matching ion	Filled by matching ion		No matches found	No matches found		3	DDA for other ion	FALSE	1.76935e+06	1.78313e+06	1.51104e+06	1.10179e+06	1.60217e+07	1.89438e+07	2.36183e+07	2.72826e+07	1.55847e+07	2.21063e+07	4.76361e+07	4.82582e+06	1.91874e+06	2.77982e+07	6.34171e+07	2.79677e+07	7.32989e+06	4.57299e+06	8.30474e+06	1.60459e+07	2.75366e+07	1.47588e+07	1.93982e+07	1.87447e+07	1.02419e+07	1.87801e+07	3.82871e+06	3.77583e+07
(2-Chlorophenyl)[4-(phenylsulfonyl)-1-piperazinyl]methanone	C17 H17 Cl N2 O3 S	364.065	7.239	0.2	7.2254e+07			3	10	9	Filled by re-detected peak	Filled by re-detected peak	Filled by re-detected peak	Filled by spectrum noise		No matches found	No matches found		1	No MS2	FALSE	65843.5	87041.7	80229	84351.8	192905	1.42739e+06	1.24183e+06	1.51813e+06	174242	623665	749793	135859	132872	569936	949308	538983	221581	299816	167355	513836	739192	452968	654705	326413	816390	559553	272488	530888
LysoPC(18:3(9Z,12Z,15Z))	C26 H48 N O7 P	517.317	18.844	0.2	3.96147e+08			3	10	7	n/a	n/a	n/a	Filled by simulated peak		No matches found	No matches found		2	DDA for preferred ion	FALSE	338878	354702	311353	293217	868730	2.54126e+07	2.42317e+07	2.94328e+07	1.17899e+06	1.20052e+07	2.491e+07	5.74144e+06	895194	4.09098e+06	3.45592e+07	8.47921e+06	5.84083e+06	6.93454e+06	6.04386e+06	3.13899e+06	1.12769e+07	4.87359e+06	7.28983e+06	6.13575e+06	877631	2.26721e+07	4.77374e+07	4.39989e+06
3-Oxoolean-12-en-29-oic acid	C30 H46 O3	454.345	26.909	0.2	1.1391e+07			4	39	8	Filled by re-detected peak	Filled by re-detected peak	Filled by re-detected peak	Filled by re-detected peak		No matches found	No matches found		1	No MS2	FALSE	917381	5.75684e+06	1.19897e+06	336736	632642	2.87095e+06	2.35452e+06	1.86104e+06	1.03257e+06	4.32342e+06	1.1391e+07	1.26285e+06	1.29171e+06	2.71699e+06	4.02703e+06	2.99009e+06	966324	813570	1.49808e+06	800741	688564	2.07153e+06	447427	1.05363e+06	535346	1.62698e+06	970778	655539
trans-2-Dodecenoylcarnitine	C19 H35 N O4	341.257	11.68	0.2	6.88848e+07			4	34	26	Filled by matching ion	Filled by matching ion	Filled by matching ion	Filled by matching ion		No matches found	No matches found		2	DDA for other ion	FALSE	8.04969e+06	286442	267212	256999	9.4374e+06	2.12935e+07	2.03651e+07	2.1165e+07	8.82878e+06	1.97002e+07	1.34645e+07	1.74487e+07	9.44444e+06	1.79183e+07	1.33053e+07	1.67418e+07	1.73119e+07	2.46449e+07	1.92604e+07	1.82761e+07	2.24335e+07	1.67561e+07	3.2796e+07	1.487e+07	1.01733e+07	1.43416e+07	6.88848e+07	1.7177e+07
Stearoylbenzoylmethane	C26 H42 O2	386.319	18.077	0.2	2.33288e+08			3	37	1	Filled by re-detected peak	Filled by re-detected peak	Filled by re-detected peak	Filled by simulated peak	74.1	Single match found	Multiple matches found	60.1	2	DDA for preferred ion	FALSE	783626	269953	249495	234186	9.67206e+06	9.72842e+06	1.46921e+07	2.0832e+07	6.19463e+06	6.60074e+06	8.62359e+06	8.75975e+06	4.88973e+06	7.28713e+06	2.1443e+07	2.27126e+07	8.04973e+06	8.91155e+06	8.08981e+06	6.36708e+06	8.6285e+06	1.23567e+08	2.72124e+07	7.44625e+06	6.65537e+06	1.46732e+07	9.27818e+06	2.33288e+08
MOPS	C7 H15 N O4 S	209.072	4.432	0.2	1.67217e+07			3	10	6	Filled by re-detected peak	Filled by re-detected peak	Filled by re-detected peak	Filled by simulated peak		No matches found	No matches found		1	DDA for preferred ion	FALSE	62818.3	34592.8	86370.1	85192.6	129020	751775	729348	871512	116125	96358.5	337716	104475	100009	1.67217e+07	280435	164283	106996	1.68353e+06	2.66167e+06	145885	182600	148836	92176.6	1.64176e+06	90600.8	104827	123804	191016
N-Isobutylhexacosanamide	C30 H61 N O	451.475	25.003	0.2	4.4607e+07			4	24	19						No matches found	No matches found		1	DDA for preferred ion	FALSE	1.11196e+07	216123	237018	214929	1.81441e+07	3.06165e+07	3.32317e+07	3.21965e+07	1.83217e+07	3.49534e+07	1.84118e+07	2.64568e+07	1.84417e+07	3.68219e+07	2.52349e+07	2.52705e+07	2.43627e+07	3.92577e+07	3.09311e+07	3.80312e+07	3.2008e+07	2.87589e+07	4.4607e+07	2.84549e+07	1.70676e+07	2.40748e+07	4.13696e+07	3.34619e+07
3-Hydroxytetradecanedioic acid	C14 H26 O5	274.178	8.984	0.2	1.68207e+07			3	16	0	Filled by re-detected peak	Filled by re-detected peak	Filled by re-detected peak	Filled by simulated peak		No matches found	No matches found		1	DDA for preferred ion	FALSE	40737	51957.2	65462.1	72259.1	112120	1.34827e+06	1.57448e+06	1.84563e+06	132214	120731	784967	171544	82437.7	1.16586e+06	724490	177833	1.31053e+06	5.57514e+06	141711	195293	612770	517148	595550	140932	143834	2.73535e+06	1.68207e+07	727445
1-heptadecanoyl-sn-glycero-3-phosphocholine	C25 H52 N O7 P	509.348	23.427	0.2	6.09636e+07			3	7	3	n/a	n/a	n/a	Filled by spectrum noise		No matches found	No matches found		1	DDA for preferred ion	FALSE	520239	222932	156600	150268	835939	1.4299e+07	1.6237e+07	1.6387e+07	548568	2.94437e+06	3.34936e+07	4.18499e+06	569074	2.58132e+07	2.98115e+07	6.8307e+06	6.25351e+06	2.4235e+06	4.4526e+06	1.02526e+07	1.92542e+07	3.2744e+06	4.55731e+06	2.45704e+06	548437	1.17933e+07	1.36633e+07	1.35939e+07
Retinyl beta-glucuronide	C26 H38 O7	462.262	8.202	0.2	3.54655e+08			4	22	5	Filled by matching ion	Filled by matching ion	Filled by matching ion	n/a		No matches found	No matches found		2	DDA for preferred ion	FALSE	161185	163429	146566	147939	5.46111e+07	3.17853e+07	3.78239e+07	4.22561e+07	5.35615e+07	556128	673086	722346	383818	647851	648851	2.69735e+08	1.12457e+06	505772	334039	680224	656372	6.84638e+07	2.0889e+06	466173	5.03964e+07	2.26414e+07	590351	613055
ANDILESIN A	C25 H32 O6	428.218	10.157	0.2	1.73003e+07			3	17	15	Filled by re-detected peak	Filled by re-detected peak	Filled by re-detected peak	Filled by spectrum noise		No matches found	No matches found		1	No MS2	FALSE	110462	132234	122741	120811	138949	769932	1.06709e+06	882685	151558	191168	344931	155505	132911	220082	358831	236378	244606	286047	155591	195304	245001	232045	202000	197848	145603	224621	280106	227464
phenoperidine	C23 H29 N O3	367.215	24.275	0.2	1.42077e+07			3	30	24	Filled by re-detected peak	Filled by re-detected peak	Filled by re-detected peak	Filled by spectrum noise		No matches found	No matches found		1	No MS2	FALSE	425756	305019	191782	194204	310260	626940	1.17245e+06	982201	303009	580730	548674	379870	340880	526039	1.74555e+06	1.85549e+06	383271	551361	399850	638657	364927	610064	587562	469255	430530	423924	659868	403906
Valpromide	C8 H17 N O	143.131	9.077	0.2	1.16212e+07			4	25	14	Filled by re-detected peak	Filled by re-detected peak	Filled by re-detected peak	Filled by re-detected peak		No matches found	No matches found		1	No MS2	FALSE	1.89892e+06	446358	520926	451151	3.01329e+06	1.66763e+06	1.51462e+06	1.90712e+06	2.59059e+06	778738	1.37145e+06	964156	975576	1.14831e+06	1.16212e+07	1.23785e+06	1.10887e+06	1.33551e+06	1.3884e+06	813526	1.63712e+06	2.20138e+06	2.39086e+06	1.13805e+06	2.64393e+06	1.42132e+06	1.37028e+06	2.84935e+06
10-Undecenoic acid	C11 H20 O2	184.146	13.548	0.2	2.44437e+07			3	14	6	Filled by re-detected peak	Filled by re-detected peak	Filled by simulated peak	Filled by re-detected peak		No matches found	No matches found		1	No MS2	FALSE	218863	46707.7	120215	125239	1.87506e+06	2.51543e+06	2.07802e+06	489784	1.94537e+06	333513	89822.4	148887	170814	309266	177784	304311	156327	178191	176423	336903	1.32765e+06	1.74767e+06	314377	158251	2.23223e+06	2.44437e+07	159512	143159
4-Acetamido-5-[2-(4-hydroxyphenyl)ethylamino]-5-oxopentanoic acid	C15 H20 N2 O5	616.274	14.43	0.2	2.04199e+07			3	29	28	Filled by re-detected peak	Filled by re-detected peak	Filled by re-detected peak	Filled by spectrum noise	61.2	No matches found	Single match found		1	DDA for other ion	FALSE	76230.9	50316.5	112263	113655	621052	1.55988e+06	2.72226e+06	1.87549e+06	303076	3.11206e+06	192774	543380	280003	1.01437e+06	4.30823e+06	308928	259327	335544	430562	1.76464e+06	293653	318582	312378	1.01264e+06	245860	2.04199e+07	333852	1.30962e+06
(2-(Dimethoxymethyl)-1-heptenyl)benzene	C16 H24 O2	248.178	24.036	0.2	8.24189e+07			4	27	21						No matches found	No matches found		2	DDA for preferred ion	FALSE	716728	390594	489596	561381	1.53518e+07	3.00571e+07	2.88193e+07	3.10627e+07	1.5805e+07	2.27207e+07	6.10255e+07	4.82822e+06	1.5842e+06	3.42274e+07	8.24189e+07	3.26611e+07	1.15028e+07	1.67973e+06	1.04348e+07	2.31805e+07	3.55316e+07	1.67521e+07	2.75674e+07	2.44552e+07	1.32767e+07	2.97875e+07	2.99247e+06	4.14229e+07
5-Hydroxy-10,10-dimethyl-6-methylenebicyclo[7.2.0]undecan-2-one	C14 H22 O2	222.162	24.035	0.2	8.80838e+07			4	26	25	Filled by matching ion	n/a	n/a	n/a		No matches found	No matches found		3	DDA for preferred ion	FALSE	1.49826e+06	1.46965e+06	1.26842e+06	1.25632e+06	2.08982e+07	2.88505e+07	3.07626e+07	3.70643e+07	1.89195e+07	2.93155e+07	5.94315e+07	4.76071e+06	2.03918e+06	3.80345e+07	8.80838e+07	4.17057e+07	1.05896e+07	4.05044e+06	1.14447e+07	1.88808e+07	3.38777e+07	2.12165e+07	2.28148e+07	2.50915e+07	1.18401e+07	2.66064e+07	3.7446e+06	4.70342e+07
(1R,2R,5R,7R,8R,9R,13R,16S,17R)-11-Ethyl-7,16-dihydroxy-13-methyl-6-methylene-11-azahexacyclo[7.7.2.1~5,8~.0~1,10~.0~2,8~.0~13,17~]nonadecan-4-one	C22 H31 N O3	357.231	23.975	0.2	5.46213e+07			3	29	1	Filled by re-detected peak	Filled by re-detected peak	Filled by re-detected peak	Filled by spectrum noise		No matches found	No matches found		1	DDA for preferred ion	FALSE	429410	216967	145361	132428	528577	4.31381e+06	6.06809e+06	7.83673e+06	446298	864164	776141	690948	517005	1.77161e+06	1.61222e+07	1.4794e+07	713391	869654	2.72534e+06	785988	770015	3.64399e+06	1.08404e+06	745656	485131	703700	2.65572e+06	1.67208e+06
Indole-3-carbidol	C9 H9 N O	147.069	6.508	0.2	1.62118e+07			3	15	10	Filled by re-detected peak	Filled by re-detected peak	Filled by re-detected peak	Filled by simulated peak		No matches found	No matches found		1	No MS2	FALSE	60127.8	135446	107270	90058.8	173757	3.79523e+06	3.49908e+06	4.6456e+06	229432	934454	3.7244e+06	370155	1.65799e+06	3.99338e+06	7.47559e+06	1.62118e+07	374086	966637	218895	2.93527e+06	1.0927e+07	1.06344e+07	1.38392e+06	1.16602e+07	166942	2.06023e+06	589255	4.92057e+06
Dezaguanine	C6 H6 N4 O	150.054	2.872	0.2	1.50057e+07			3	11	9	Filled by re-detected peak	Filled by re-detected peak	Filled by re-detected peak	Filled by spectrum noise		No matches found	No matches found		1	No MS2	FALSE	313033	482443	248222	233445	259216	2.25641e+06	2.81932e+06	2.62305e+06	262919	541245	6.83021e+06	307646	253648	579730	1.19387e+06	847320	9.29868e+06	2.88514e+06	2.2333e+06	566932	1.5061e+06	710469	359223	2.66908e+06	268977	351477	1.18161e+07	1.05041e+06
(3E)-3-Pentadecenal	C15 H28 O	224.214	23.072	0.2	6.85474e+07			4	47	36	n/a	n/a	Filled by re-detected peak	Filled by re-detected peak		No matches found	No matches found		1	DDA for preferred ion	FALSE	367677	315978	183529	154913	2.44578e+06	1.03413e+07	1.0411e+07	9.21755e+06	2.43632e+06	2.74237e+07	2.78457e+07	1.17928e+06	672801	5.95995e+06	1.86972e+06	1.4599e+07	3.85568e+06	4.2894e+06	2.43588e+06	4.29285e+06	4.8173e+06	9.65231e+06	7.77943e+06	6.85474e+07	2.36952e+06	1.42402e+06	3.05967e+07	657808
2-(6-Hepten-1-yl)-3-(2,4-pentadiyn-1-yl)oxirane	C14 H18 O	202.136	8.173	0.2	3.54731e+07			3	10	10	Filled by re-detected peak	Filled by re-detected peak	Filled by re-detected peak	Filled by simulated peak		No matches found	No matches found		2	DDA for other ion	FALSE	984716	2.97875e+06	1.02284e+06	1.14798e+06	1.38528e+06	2.35074e+06	2.88471e+06	2.55649e+06	1.39844e+06	1.33785e+06	1.97645e+06	1.30223e+06	1.01035e+06	1.20073e+06	3.02645e+06	4.59907e+06	2.05653e+06	1.4228e+06	1.66844e+06	806682	3.28292e+06	1.44289e+06	3.41723e+06	4.24965e+06	478784	2.16818e+06	3.20754e+06	2.06536e+06
Octylamine	C8 H19 N	129.152	5.359	0.2	5.3227e+07			4	5	5	Filled by re-detected peak	Filled by re-detected peak	Filled by re-detected peak	n/a		No matches found	No matches found		1	No MS2	FALSE	2.37186e+07	652449	669809	807350	2.33616e+07	2.48924e+07	2.61285e+07	2.669e+07	2.38906e+07	3.09695e+07	1.07363e+07	5.10003e+07	2.81248e+07	2.26939e+07	1.3314e+07	2.3054e+07	4.18927e+07	5.3227e+07	4.52736e+07	2.58113e+07	1.71121e+07	1.68026e+07	4.74052e+07	3.26781e+07	2.40445e+07	2.29764e+07	5.04491e+07	2.44415e+07
Ethylenediaminetetraacetic acid (EDTA)	C10 H16 N2 O8	292.091	1.615	0.2	8.88141e+08			4	27	25					98.9	No matches found	Multiple matches found		2	DDA for preferred ion	FALSE	7.96471e+07	1.12974e+06	1.06273e+06	718517	2.80563e+08	4.84477e+08	3.37373e+08	2.45905e+08	3.93002e+08	2.14312e+08	5.23858e+07	7.11939e+08	4.02383e+08	1.91628e+08	3.38668e+07	2.87635e+08	5.00696e+08	4.99973e+08	8.88141e+08	1.995e+08	3.97887e+08	4.96513e+08	2.69936e+08	5.08997e+08	4.35009e+08	3.29031e+08	4.06279e+08	2.73152e+08
2-linoleoyl-sn-glycero-3-phosphoethanolamine	C23 H44 N O7 P	477.286	21.195	0.106	4.59886e+08			3	8	8	n/a	n/a	Filled by matching ion	Filled by simulated peak		No matches found	No matches found		2	DDA for preferred ion	FALSE	502477	509597	342488	408887	331687	2.07419e+08	2.45861e+08	2.2574e+08	845868	7.73282e+07	3.87882e+08	2.92185e+08	424679	1.03241e+08	7.91365e+06	1.50453e+08	2.30541e+08	3.12234e+06	4.44767e+07	8.68631e+07	1.54246e+08	1.50955e+08	3.41108e+06	6.70621e+07	659991	4.14943e+08	3.13101e+08	1.24618e+08
Lonchocarpenin	C27 H28 O6	448.189	8.599	0.2	1.88315e+07			3	25	12	Filled by re-detected peak	Filled by re-detected peak	Filled by re-detected peak	Filled by spectrum noise		No matches found	No matches found		2	No MS2	FALSE	119560	111335	147597	147775	210106	1.91626e+06	1.92422e+06	2.8901e+06	201367	314724	1.88315e+07	236610	164217	395434	9.76856e+06	1.19174e+07	260481	997728	237893	1.42508e+06	877808	3.62757e+06	4.34991e+06	410533	192916	690769	327721	742107
(2E)-3-(3,4-Dihydroxyphenyl)-N-{3-[(4-{[(2E)-3-(4-hydroxy-3-methoxyphenyl)-2-propenoyl]amino}butyl)amino]propyl}acrylamide	C26 H33 N3 O6	483.237	8.015	0.2	1.36223e+07			3	37	13	Filled by re-detected peak	Filled by re-detected peak	Filled by re-detected peak	Filled by simulated peak		No matches found	No matches found		1	DDA for preferred ion	FALSE	79008.1	104372	95595.8	102382	434889	3.87618e+06	3.50431e+06	1.74663e+06	340609	224105	8.9157e+06	150307	139368	617908	881533	2.27791e+06	484452	541777	325247	1.43484e+06	1.07284e+07	7.97812e+06	1.29084e+06	266046	431366	1.1557e+07	292018	4.89163e+06
Gly-Phe	C11 H14 N2 O3	222.101	1.801	0.2	3.88862e+07			3	17	11	Filled by re-detected peak	Filled by re-detected peak	n/a	Filled by simulated peak		No matches found	No matches found		1	DDA for preferred ion	FALSE	174074	409090	172814	176076	365784	8.70636e+06	8.10319e+06	1.1078e+07	350767	947548	3.80095e+06	210459	333030	2.46168e+06	1.11426e+07	2.69256e+06	348374	1.10853e+06	794794	5.2464e+06	3.68448e+06	3.88862e+07	1.75698e+06	858498	633345	1.97867e+07	1.8806e+06	1.17333e+06
4-(Stearoylamino)butanoic acid	C22 H43 N O3	369.324	25.53	0.2	7.42524e+06			4	35	35	Filled by re-detected peak	Filled by re-detected peak	Filled by re-detected peak	Filled by re-detected peak		No matches found	No matches found		1	No MS2	FALSE	3.16093e+06	597956	391101	1.23602e+06	1.79642e+06	2.10173e+06	2.64921e+06	3.77674e+06	1.7015e+06	2.73931e+06	2.02955e+06	542334	2.05951e+06	2.066e+06	7.42524e+06	2.32682e+06	1.28304e+06	437717	764666	1.76933e+06	1.1935e+06	2.92047e+06	2.97128e+06	1.22841e+06	2.03953e+06	2.33481e+06	964495	2.85909e+06
Isopropyl methoxy pyrazine	C8 H12 N2 O	152.095	1.634	0.2	5.17288e+06			4	36	17	Filled by re-detected peak	Filled by re-detected peak	Filled by re-detected peak	Filled by re-detected peak		No matches found	No matches found		1	No MS2	FALSE	81362.2	209796	84202.3	84223.9	374917	1.09722e+06	1.02867e+06	859319	410170	1.37948e+06	541842	315895	82134.2	525693	5.17288e+06	524810	1.87179e+06	413803	331382	716278	1.02498e+06	458137	702453	257207	102271	659136	1.27825e+06	3.05584e+06
Carnidazole	C8 H12 N4 O3 S	244.063	2.357	0.2	2.41932e+07			3	14	13	Filled by re-detected peak	Filled by re-detected peak	Filled by re-detected peak	Filled by spectrum noise		No matches found	No matches found		1	No MS2	FALSE	348640	458006	217882	200809	235152	3.55662e+06	4.19518e+06	3.18311e+06	222758	280403	2.08356e+06	538810	581451	7.19795e+06	8.82365e+06	3.89976e+06	1.47775e+06	1.80639e+06	447676	2.15368e+06	2.21333e+06	484199	1.20913e+06	503330	217228	1.00808e+06	4.39828e+06	1.65763e+06
Myristamide	C14 H29 N O	227.225	24.359	0.2	1.04985e+10			4	25	19						No matches found	No matches found		3	DDA for preferred ion	FALSE	4.09689e+09	1.67542e+06	2.86394e+06	2.28627e+06	4.30241e+09	7.56353e+09	6.89149e+09	7.60191e+09	4.16341e+09	6.86604e+09	4.63504e+09	6.45277e+09	4.02627e+09	6.98261e+09	5.05535e+09	6.56433e+09	6.11539e+09	9.32131e+09	7.27681e+09	7.6126e+09	7.07417e+09	6.41755e+09	1.04985e+10	6.26436e+09	3.98324e+09	6.1969e+09	6.89683e+09	7.42104e+09
Prolylleucine	C11 H20 N2 O3	228.148	6.267	0.2	1.64098e+08			3	6	6	Filled by re-detected peak	Filled by re-detected peak	Filled by matching ion	Filled by simulated peak	99.2	No matches found	Single match found		2	DDA for preferred ion	FALSE	279313	325244	223644	221438	773363	2.45291e+07	2.17373e+07	2.39268e+07	883784	1.1499e+07	1.64098e+08	436047	402693	6.04304e+07	8.40236e+07	6.17017e+07	1.92243e+06	1.62278e+07	652910	1.12821e+07	4.68394e+07	4.50111e+07	1.96785e+06	2.43859e+06	626741	2.56606e+06	2.15133e+06	9.42328e+06
2,3-Bis(octanoyloxy)propanimidic acid	C19 H35 N O5	357.252	23.691	0.2	1.3965e+07			4	23	21	Filled by re-detected peak	Filled by re-detected peak	Filled by re-detected peak	Filled by re-detected peak		No matches found	No matches found		1	DDA for preferred ion	FALSE	396198	236000	166965	159388	2.26728e+06	2.17746e+06	3.28076e+06	3.64654e+06	2.55135e+06	832838	630308	1.6432e+06	1.81494e+06	5.15566e+06	610368	754770	864819	5.85114e+06	1.83138e+06	584948	2.11341e+06	1.40066e+06	6.33177e+06	4.44844e+06	1.93719e+06	529769	8.27599e+06	1.18316e+06
ethyl argininate	C8 H18 N4 O2	202.143	1.539	0.2	2.14905e+07			3	16	4	Filled by re-detected peak	Filled by re-detected peak	Filled by re-detected peak	Filled by spectrum noise		No matches found	No matches found		1	DDA for preferred ion	FALSE	108236	312090	121960	136118	183411	5.09143e+06	4.75266e+06	3.72188e+06	186079	365008	1.12583e+07	1.4713e+06	939161	2.14905e+07	2.98728e+06	742619	4.38681e+06	5.13228e+06	4.70932e+06	492061	6.39254e+06	2.3915e+06	1.20718e+06	2.1332e+06	415450	1.91724e+06	1.54515e+07	3.03088e+06
prosolanapyrone II	C18 H24 O4	304.168	8.978	0.2	1.03054e+08			3	16	4	Filled by re-detected peak	Filled by re-detected peak	Filled by re-detected peak	Filled by spectrum noise		No matches found	No matches found		2	DDA for preferred ion	FALSE	146749	207036	159612	169015	225378	4.21026e+06	4.60733e+06	5.69424e+06	219082	319965	312964	236387	202641	352489	850650	365651	449070	342178	357209	273257	392999	491202	299529	349401	242287	375682	791153	297781
(−)-nabilone	C24 H36 O3	372.266	7.619	0.2	7.22441e+07			3	36	20	n/a	n/a	n/a	Filled by simulated peak		No matches found	No matches found		2	DDA for preferred ion	FALSE	193931	162418	140986	149197	700902	7.12929e+06	6.73831e+06	1.23026e+07	431896	943543	1.40166e+06	795892	311481	3.39684e+06	3.73632e+06	6.46078e+06	5.76847e+06	750379	434632	874868	4.86213e+07	4.17413e+06	2.11749e+06	1.72926e+07	508567	3.67587e+06	1.24477e+06	1.69858e+06
streptonigrin	C25 H22 N4 O8	506.143	7.477	0.2	6.80662e+07			3	16	9	Filled by re-detected peak	Filled by re-detected peak	Filled by re-detected peak	Filled by spectrum noise		No matches found	No matches found		3	DDA for preferred ion	FALSE	365694	249968	256387	280188	779256	3.05726e+06	2.98239e+06	3.92124e+06	719764	1.69809e+06	1.71791e+06	839544	615453	1.94629e+06	1.61399e+06	1.81739e+06	1.05495e+06	1.48587e+06	1.18268e+06	1.60515e+06	1.92581e+06	1.75958e+06	2.09196e+06	1.97481e+06	776650	1.54341e+06	6.80662e+07	1.78813e+06
decanoylcarnitine	C17 H33 N O4	315.241	20.29	0.2	3.71374e+08			4	27	22						No matches found	No matches found		2	DDA for preferred ion	FALSE	1.0785e+08	387499	440270	479975	1.23201e+08	2.31552e+08	2.08138e+08	2.39115e+08	1.22617e+08	2.26222e+08	1.21142e+08	1.97055e+08	8.26157e+07	2.23163e+08	1.57353e+08	2.03498e+08	2.09914e+08	3.32017e+08	2.32407e+08	2.24228e+08	2.45657e+08	1.96155e+08	3.71374e+08	1.82571e+08	1.22909e+08	1.7158e+08	2.89613e+08	2.03654e+08
stearoylcarnitine	C25 H49 N O4	427.366	23.156	0.2	1.86683e+08			4	30	21	n/a	Filled by re-detected peak	n/a	n/a		No matches found	No matches found		1	DDA for preferred ion	FALSE	229618	147334	122749	1.48598e+06	2.70782e+07	6.09774e+07	5.32736e+07	5.69757e+07	2.78344e+07	1.29161e+08	1.69578e+07	2.03937e+07	8.41294e+06	5.0299e+07	9.27464e+07	6.28839e+06	1.76659e+07	7.07809e+06	5.83144e+07	1.01901e+07	2.86485e+07	2.86777e+07	5.17862e+07	1.86683e+08	2.31041e+07	2.12163e+07	6.47701e+07	1.33802e+08
Etretinate	C23 H30 O3	354.22	10.761	0.2	8.91271e+07			3	11	4	Filled by re-detected peak	Filled by re-detected peak	Filled by re-detected peak	Filled by spectrum noise		No matches found	No matches found		1	No MS2	FALSE	107489	139854	125783	132915	153123	3.1182e+06	3.18935e+06	3.79563e+06	149220	176586	256900	2.99082e+06	135631	224877	670900	266808	164923	1.08142e+06	171989	187005	312331	234873	961532	203650	152847	231020	452235	251687
montanin A	C19 H20 O4	312.136	8.79	0.2	7.41663e+06			3	16	12	Filled by re-detected peak	Filled by re-detected peak	Filled by re-detected peak	Filled by simulated peak		No matches found	No matches found		1	DDA for preferred ion	FALSE	37797.7	27927	64286.8	68287.7	92633.6	1.04618e+06	923175	1.25874e+06	102787	594864	187986	89291.8	77445.8	1.28554e+06	1.18773e+06	2.53544e+06	272986	387047	198498	910357	746583	633102	705603	740220	84314.4	676450	378786	538393
D-(+)-Maltose	C12 H22 O11	364.098	1.184	0.2	6.3087e+09			4	17	17					99.7	Multiple matches found	Multiple matches found		4	DDA for preferred ion	FALSE	6.3087e+09	995504	495733	557329	5.02883e+09	4.09747e+09	2.87907e+09	3.59123e+09	4.34683e+09	4.15289e+09	2.78958e+09	2.99528e+09	4.69145e+09	3.46318e+09	3.49372e+09	3.99331e+09	3.20602e+09	2.50479e+09	3.06674e+09	4.12066e+09	3.40918e+09	3.16409e+09	3.05388e+09	3.18994e+09	4.30595e+09	3.59911e+09	2.78944e+09	3.2285e+09
Cyprodenate	C13 H25 N O2	227.189	27.128	0.2	2.14059e+07			4	29	12	n/a	n/a	n/a	Filled by re-detected peak		No matches found	No matches found		1	No MS2	FALSE	2.17334e+06	6.00373e+06	1.97773e+06	2.1764e+06	7.43953e+06	1.20133e+07	1.11219e+07	9.6175e+06	5.63081e+06	2.99158e+06	3.45512e+06	4.65571e+06	1.06339e+07	3.22416e+06	4.2523e+06	3.11448e+06	2.14059e+07	3.98009e+06	2.79105e+06	1.98288e+06	3.52276e+06	4.65809e+06	1.86024e+06	9.22562e+06	7.97635e+06	1.00506e+07	2.79299e+06	3.63877e+06
5-hydroxy-2,2,6,6-tetramethyl-4-{3-methyl-1-[2,4,6-trihydroxy-3-(2-methylpropanoyl)phenyl]butyl}cyclohex-4-ene-1,3-dione	C25 H34 O7	446.228	8.979	0.2	1.30677e+08			3	18	0	n/a	n/a	n/a	Filled by spectrum noise	72.1	Multiple matches found	Single match found		1	DDA for preferred ion	FALSE	102187	144695	88259.7	90278.5	122222	6.45145e+06	7.85161e+06	9.31784e+06	120684	188285	224461	138234	105984	242379	256019	253856	208927	221909	253786	175141	247724	210543	179780	214804	116206	184803	437618	204990
(1E)-7-(4-Hydroxyphenyl)-1-phenyl-1-heptene-3,5-dione	C19 H18 O3	294.126	11.462	0.2	4.31686e+09			3	13	7	n/a	n/a	n/a	Filled by simulated peak		No matches found	No matches found		3	DDA for preferred ion	FALSE	309695	335380	355326	383087	489972	1.84322e+08	1.80891e+08	2.26733e+08	550015	726178	610027	2.84775e+06	668155	2.82494e+07	4.31686e+09	736783	565053	686879	596299	731942	1.17302e+06	4.21791e+06	815489	676845	506960	882899	658912	769297
(E)-3,4,5-Trimethoxycinnamic acid	C12 H14 O5	238.084	4.907	0.2	1.20392e+07			4	30	30	Filled by re-detected peak	Filled by re-detected peak	Filled by re-detected peak	Filled by re-detected peak		No matches found	No matches found		1	No MS2	FALSE	64581.7	28742.5	67602	75260.4	466383	700393	572785	1.01067e+06	543889	3.26624e+06	1.15415e+06	203577	79434.3	102958	349054	143432	192079	1.20392e+07	94609.6	1.31085e+06	521067	127695	762931	128269	453175	346230	1.00269e+06	1.99663e+06
Stearamide	C18 H37 N O	283.288	27.811	0.2	2.08952e+08			4	19	19					98.5	No matches found	Multiple matches found		1	DDA for preferred ion	FALSE	1.06975e+07	4.10428e+06	2.02166e+06	1.2759e+06	4.08723e+07	6.01151e+07	6.13509e+07	7.41403e+07	4.56894e+07	2.40154e+07	1.00701e+08	2.53011e+07	2.84864e+07	1.69433e+07	2.08952e+08	8.81529e+07	1.69223e+07	1.67132e+07	1.36934e+07	3.81204e+07	2.61697e+07	5.4645e+07	1.05823e+08	7.76321e+07	4.62155e+07	3.91945e+07	1.51627e+07	1.21102e+08
(1R,2R,4S,16R,17R,20S)-2-hydroxy-13,20-dimethoxy-4,7,17,22,22-pentamethyl-5,10,21,23-tetraoxahexacyclo[18.2.1.0Âa,Âaâ·.0â´,Âaâ¶.0â¶,Âaâ´.0â¸,ÂaÂ?]tricosa-6,8(12),13-trien-11-one	C26 H34 O8	474.226	8.752	0.2	2.91764e+08			3	14	5	Filled by matching ion	Filled by matching ion	n/a	Filled by simulated peak	60.9	Single match found	No matches found		3	DDA for preferred ion	FALSE	194745	214784	245484	242746	479651	4.01548e+07	4.23299e+07	5.21957e+07	523672	537830	569446	9.99703e+06	298746	9.54484e+06	866294	2.16728e+08	375475	439721	395985	541424	7.7921e+07	4.45874e+07	4.6852e+06	1.98316e+07	1.02508e+08	732605	1.4625e+08	4.58802e+07
N,N-Diethyldodecanamide	C16 H33 N O	255.256	26.258	0.2	5.45788e+09			4	27	23					98.1	Multiple matches found	Multiple matches found		3	DDA for preferred ion	FALSE	2.99232e+09	2.11229e+06	2.01711e+06	1.90818e+06	1.89176e+09	3.64949e+09	3.24782e+09	3.88614e+09	1.94533e+09	3.64085e+09	1.39618e+09	2.47599e+09	2.06165e+09	3.25396e+09	2.47911e+09	3.17115e+09	3.51136e+09	3.92131e+09	3.307e+09	3.82484e+09	3.77915e+09	2.60316e+09	5.45788e+09	2.81364e+09	1.88703e+09	2.76343e+09	3.21009e+09	3.4085e+09
?2-solanine	C39 H63 N O11	721.44	6.966	0.2	5.71214e+07			2	30	0	Filled by simulated peak	Filled by re-detected peak	Filled by re-detected peak	Filled by spectrum noise		No matches found	No matches found		1	No MS2	FALSE	44534.1	82010	60589.6	61759.5	115726	1.37079e+06	1.2258e+06	1.87466e+06	119003	256853	671226	143452	85681.5	451285	520718	405028	195761	324770	165583	458116	560646	411155	378302	339171	119348	479338	5.71214e+07	432264
(2S)-2-[(3E,7E,11E)-13-Hydroxy-4,8,12-trimethyl-3,7,11-tridecatrien-1-yl]-2,7,8-trimethyl-6-chromanol	C28 H42 O3	426.314	25.031	0.2	5.10755e+07			2	46	0	Filled by re-detected peak	Filled by spectrum noise	Filled by re-detected peak	Filled by simulated peak		No matches found	No matches found		2	No MS2	FALSE	846900	883379	969391	912576	1.60429e+06	1.87262e+06	1.83394e+06	3.65601e+06	2.4346e+06	3.20535e+06	3.70679e+06	1.16954e+06	1.12421e+06	1.14053e+07	1.75442e+07	2.30533e+06	2.12583e+06	1.83121e+06	1.87731e+06	1.58256e+06	1.51118e+06	1.95883e+06	1.57267e+06	1.96107e+06	1.4777e+06	2.25332e+06	2.37525e+06	1.814e+06
Furaltadone	C13 H16 N4 O6	324.106	1.857	0.2	3.09808e+08			4	50	29	Filled by re-detected peak	Filled by matching ion	Filled by re-detected peak	Filled by re-detected peak		No matches found	No matches found		1	DDA for preferred ion	FALSE	9.17624e+07	1.35708e+06	589172	564014	1.90946e+08	9.18784e+07	8.44411e+07	1.24654e+08	2.26616e+08	1.16902e+08	2.84898e+07	1.68299e+08	3.50378e+07	9.52421e+07	5.83898e+07	1.00458e+08	1.024e+08	1.87045e+08	1.02528e+08	9.12757e+07	1.14029e+08	1.46452e+08	3.09808e+08	9.9842e+07	4.18691e+07	8.39793e+07	1.60748e+08	1.43049e+08
PALGLY	C18 H35 N O3	313.262	25.656	0.2	3.40684e+08			4	28	27						No matches found	No matches found		2	DDA for preferred ion	FALSE	1.7948e+08	677505	550789	542209	1.20474e+08	1.73923e+08	2.05818e+08	2.26517e+08	1.11495e+08	2.54887e+08	4.88723e+07	1.04331e+08	1.14951e+08	2.1029e+08	1.5607e+08	1.37445e+08	1.45669e+08	2.06913e+08	1.85029e+08	2.49598e+08	2.54906e+08	1.07901e+08	3.40684e+08	1.97502e+08	1.19036e+08	1.71886e+08	1.32488e+08	1.95186e+08
Mucronine B	C28 H36 N4 O4	492.274	5.049	0.2	3.28633e+07			3	16	14	Filled by re-detected peak	Filled by re-detected peak	Filled by re-detected peak	Filled by simulated peak		No matches found	No matches found		1	No MS2	FALSE	65186.7	116732	75913.9	68090	132391	4.73028e+06	3.43612e+06	4.10107e+06	116610	1.15756e+06	3.28633e+07	122470	73360	6.33508e+06	1.02412e+07	6.69699e+06	514800	1.00136e+06	156841	8.83195e+06	1.61639e+07	4.41944e+06	1.1599e+06	1.35424e+07	102424	2.06951e+06	177748	1.12247e+06
(4S)-4-[(2E)-2-Octenoyloxy]-4-(trimethylammonio)butanoate	C15 H27 N O4	285.194	11.95	0.2	2.58706e+08			4	37	33						No matches found	No matches found		3	DDA for preferred ion	FALSE	3.06961e+07	529554	1.18218e+06	1.03197e+06	4.87633e+07	1.13826e+08	1.23381e+08	1.2951e+08	4.72641e+07	9.17011e+07	1.58953e+08	5.71521e+07	4.03524e+07	1.42e+08	2.58706e+08	1.33139e+08	7.12091e+07	1.17971e+08	9.55697e+07	9.34769e+07	1.37921e+08	1.13791e+08	1.25162e+08	9.18665e+07	4.86333e+07	9.61728e+07	9.9673e+07	1.18228e+08
Ethylenediaminetetraacetic acid	C10 H16 N2 O8	292.091	1.115	0.06	5.70048e+08			4	48	29						No matches found	No matches found		5	DDA for preferred ion	FALSE	3.77187e+08	531820	307737	310114	5.70048e+08	2.46273e+08	2.61097e+08	2.39883e+08	5.63625e+08	3.69108e+08	7.97895e+07	4.58498e+08	3.46899e+08	1.71179e+08	1.29821e+08	2.45918e+08	2.965e+08	2.55778e+08	3.18526e+08	2.61166e+08	2.67424e+08	2.24281e+08	4.50626e+08	2.77956e+08	4.68355e+08	2.39799e+08	2.02628e+08	2.57759e+08
1-Linoleoyl glycerol	C21 H38 O4	354.277	24.158	0.078	4.71294e+07			4	10	4	Filled by matching ion	n/a	Filled by matching ion	Filled by matching ion	63.6	No matches found	Single match found		1	DDA for preferred ion	FALSE	531737	898506	8.86121e+06	2.03765e+07	4.41011e+07	3.75493e+07	4.26928e+07	4.71294e+07	4.55973e+07	1.26194e+07	2.03446e+07	2.29433e+07	3.83798e+07	2.91782e+07	2.46805e+07	2.38712e+07	3.12671e+07	3.29042e+07	3.2415e+07	3.48721e+07	3.45997e+07	2.58481e+07	3.36701e+07	3.07232e+07	4.14122e+07	3.54793e+07	1.76848e+07	3.18216e+07
4-{(Z)-[(4E,7Z,16Z,19Z)-1-Hydroxy-4,7,10,13,16,19-docosahexaen-1-ylidene]amino}butanoic acid	C26 H39 N O3	413.293	9.345	0.2	8.49147e+06			4	27	12	Filled by re-detected peak	Filled by re-detected peak	Filled by re-detected peak	Filled by re-detected peak		No matches found	No matches found		1	DDA for preferred ion	FALSE	90818.3	116428	111767	113162	813582	1.60024e+06	1.77945e+06	1.15036e+06	995941	197362	2.87279e+06	392940	239565	2.01691e+06	5.46544e+06	1.12739e+06	4.07524e+06	450051	459835	477447	440236	3.15751e+06	1.07721e+06	345726	1.08971e+06	2.99245e+06	2.38063e+06	336155
6-Sulphatoxymelatonin	C13 H16 N2 O6 S	328.073	4.763	0.2	1.48241e+07		Other	2	10	0	Filled by spectrum noise	Filled by re-detected peak	Filled by spectrum noise	Filled by re-detected peak		No matches found	No matches found		1	No MS2	FALSE	76040.4	136604	83634.1	79566.5	1.06932e+06	840730	1.09623e+06	978045	950200	400537	1.94192e+06	729130	720004	1.29206e+06	1.64436e+06	1.1611e+06	3.98265e+06	1.19985e+06	220088	1.02318e+06	1.59974e+06	1.19378e+06	1.48241e+07	1.03621e+06	793077	679484	694357	790697
PEG n7	C14 H30 O8	326.195	5.309	0.2	2.3117e+08			4	32	23					72.1	No matches found	Single match found		4	DDA for preferred ion	FALSE	5.72198e+06	5.13665e+06	4.45951e+06	4.52924e+06	1.61668e+07	3.33058e+07	2.97601e+07	3.10728e+07	1.41359e+07	4.75167e+07	1.41783e+08	2.81707e+07	8.39895e+06	5.32873e+07	1.15622e+08	3.48928e+07	1.5697e+07	1.78254e+07	2.02731e+07	1.01094e+08	2.3117e+08	1.64689e+08	2.44952e+07	3.95029e+07	1.61654e+07	1.47279e+07	3.3675e+07	3.05565e+07
(1S,2R,4R,5R,6S,8R,10S,11S,12R,14R,15R,19S,21R)-6-(3-Furyl)-4,12,16,19-tetrahydroxy-5,11,15-trimethyl-3-oxo-9,17-dioxahexacyclo[13.3.3.0~1,14~.0~2,11~.0~5,10~.0~8,10~]henicos-21-yl acetate	C28 H36 O10	532.231	7.852	0.2	7.21703e+07			3	15	0	Filled by re-detected peak	Filled by re-detected peak	Filled by re-detected peak	Filled by spectrum noise		No matches found	No matches found		2	No MS2	FALSE	199482	153543	142119	138782	306568	3.17027e+06	2.79887e+06	2.36282e+06	302960	1.52152e+06	995524	515965	240615	966503	958712	1.02535e+06	626328	1.27178e+06	607737	676733	994047	801065	809316	971745	334450	1.07124e+06	7.21703e+07	960678
1-Isopropyl-4,8-dimethyl-9-oxospiro[4.5]dec-7-en-2-yl acetate	C17 H26 O3	278.188	23.316	0.2	1.42626e+07			2	27	0	Filled by re-detected peak	Filled by simulated peak	Filled by re-detected peak	Filled by spectrum noise		No matches found	No matches found		1	DDA for preferred ion	FALSE	266788	198757	154504	136483	252084	1.28765e+06	1.78594e+06	880187	253716	647733	436102	632691	262240	451016	445843	1.42626e+07	2.91621e+06	470718	366033	1.10647e+06	424150	5.10823e+06	807587	392508	271725	554603	512388	411333
(6Z,9Z,12Z,21R,27S)-24,27,30,30-Tetrahydroxy-24,30-dioxido-18-oxo-19,23,25,29-tetraoxa-24lambda~5~,30lambda~5~-diphosphatriaconta-6,9,12-trien-21-yl (4Z,7Z,10Z,13Z,16Z,19Z)-4,7,10,13,16,19-docosahexae noate	C46 H74 O13 P2	896.464	5.189	0.2	1.40925e+08			2	38	0	Filled by simulated peak	Filled by re-detected peak	Filled by re-detected peak	Filled by spectrum noise		No matches found	No matches found		1	DDA for other ion	FALSE	50236.2	85434	61084.3	50818.3	85295	1.93533e+06	1.47808e+07	2.55884e+07	84560.2	1.42114e+07	1.40925e+08	85968.6	54745.3	5.43519e+06	5.08738e+07	1.74496e+06	136482	205882	94328.5	1.04788e+07	3.07821e+06	1.26498e+07	558216	1.60796e+06	157110	904920	121295	1.13323e+07
9-Decenoylcarnitine	C17 H31 N O4	313.226	19.152	0.2	2.08105e+07			4	21	20	Filled by re-detected peak	Filled by re-detected peak	Filled by re-detected peak	Filled by re-detected peak		No matches found	No matches found		1	DDA for preferred ion	FALSE	7.92576e+06	241634	228685	236016	8.2583e+06	1.26833e+07	1.1003e+07	1.45481e+07	8.7242e+06	1.27557e+07	2.08105e+07	1.4484e+07	8.24343e+06	1.37464e+07	1.51901e+07	1.1414e+07	1.28619e+07	1.54822e+07	1.04624e+07	1.43727e+07	1.46316e+07	1.06071e+07	1.76644e+07	9.45105e+06	8.07824e+06	1.18556e+07	1.1941e+07	1.42578e+07
7,8-Dihydroxy-3,7-dimethyl-6-oxo-7,8-dihydro-6H-isochromene-5-carbaldehyde	C12 H12 O5	236.068	8.739	0.2	4.39867e+07			3	41	8	Filled by re-detected peak	Filled by re-detected peak	Filled by re-detected peak	Filled by spectrum noise		No matches found	No matches found		3	DDA for preferred ion	FALSE	197618	218501	248699	250341	350182	1.67493e+06	2.35393e+06	3.75575e+06	319151	543428	562552	321393	302704	635371	4.39867e+07	536514	380363	421924	353692	525638	1.02885e+06	741377	784003	1.02033e+06	345432	6.30973e+06	454147	600029
5-Hydroxy-2-{[(2E,4E)-5-(4-hydroxyphenyl)-2,4-pentadienoyl]amino}benzoic acid	C18 H15 N O5	325.095	8.427	0.2	3.61994e+07			3	22	12	Filled by re-detected peak	Filled by re-detected peak	Filled by re-detected peak	Filled by spectrum noise		No matches found	No matches found		2	DDA for preferred ion	FALSE	104261	115560	140498	148750	225586	4.10415e+06	3.94134e+06	5.751e+06	221199	1.1435e+06	642109	1.12339e+06	166996	3.61994e+07	9.22122e+06	5.77981e+06	2.54414e+06	2.72448e+07	311297	340015	9.13478e+06	4.43884e+06	339963	287513	228448	974846	4.45962e+06	3.15317e+06
4,15-Diacetylnivalenol	C19 H24 O9	396.143	5.149	0.2	6.12392e+07		Superpathway of trichothecene biosynthesis	3	7	7	Filled by re-detected peak	Filled by re-detected peak	Filled by re-detected peak	Filled by spectrum noise		No matches found	No matches found		2	No MS2	FALSE	110133	141448	146706	128603	184131	3.41883e+06	3.8706e+06	3.41929e+06	171701	942889	1.98537e+06	178000	132945	1.2867e+06	1.52805e+06	1.13912e+06	225158	329025	201923	1.26779e+06	1.49303e+06	1.37786e+07	362682	408965	182417	736386	5.48791e+07	1.44829e+06
Methyl (3-hydroxy-2-oxo-2,3-dihydro-1H-indol-3-yl)acetate	C11 H11 N O4	221.069	5.894	0.2	1.3965e+07			4	28	17	Filled by re-detected peak	Filled by re-detected peak	Filled by re-detected peak	Filled by re-detected peak		No matches found	No matches found		2	DDA for preferred ion	FALSE	105957	143298	153191	147504	2.42679e+06	1.67719e+06	1.92685e+06	3.13541e+06	2.43671e+06	4.50406e+06	1.62368e+06	1.28075e+06	727702	1.42729e+06	2.2658e+06	1.63781e+06	1.3965e+07	2.99182e+06	4.02992e+06	1.85915e+06	1.71409e+06	2.577e+06	800305	914458	2.42586e+06	9.54088e+06	2.38735e+06	929265
CARDANOL TRIENE	C21 H30 O	298.23	26.292	0.2	2.42967e+07			2	17	0	Filled by spectrum noise	Filled by re-detected peak	Filled by re-detected peak	Filled by spectrum noise		No matches found	No matches found		1	No MS2	FALSE	548384	377828	327031	278395	495613	620676	1.18945e+06	1.50474e+06	448756	652353	396746	509167	468748	620036	503995	2.42967e+07	3.34461e+06	697669	563633	746144	621701	510260	7.77495e+06	998367	442606	532444	597442	568469
N-Heptadecanoylglycine	C19 H37 N O3	327.277	26.053	0.2	4.14847e+09			4	26	23						No matches found	No matches found		6	DDA for preferred ion	FALSE	2.75061e+09	1.21243e+06	1.97569e+06	3.19474e+06	1.19987e+09	2.34744e+09	2.46952e+09	2.70748e+09	1.3916e+09	2.61612e+09	9.14887e+08	1.60192e+09	1.30065e+09	2.64647e+09	1.8288e+09	2.42317e+09	2.27987e+09	2.6547e+09	2.04078e+09	2.5904e+09	2.50034e+09	2.1767e+09	4.14847e+09	2.88733e+09	1.26454e+09	2.2008e+09	2.40695e+09	2.81385e+09
pregn-5-en-3?-ol	C21 H34 O	302.261	22.58	0.2	1.46792e+08			3	9	5	Filled by re-detected peak	Filled by re-detected peak	Filled by re-detected peak	Filled by spectrum noise		No matches found	No matches found		2	DDA for preferred ion	FALSE	2.80265e+06	590919	1.02271e+06	913411	2.52272e+06	1.06449e+07	9.12429e+06	9.28867e+06	2.46613e+06	4.0876e+06	3.52993e+06	4.48442e+06	2.37756e+06	4.38196e+06	7.74586e+06	4.92246e+06	4.1854e+06	6.17387e+06	3.87378e+06	5.1017e+06	4.37597e+06	6.22719e+06	2.1293e+07	3.80824e+07	2.25525e+06	3.97288e+06	1.65772e+07	4.12739e+06
2-Acetamidooctanoic acid	C10 H19 N O3	201.137	2.868	0.2	3.32094e+08			3	13	10	n/a	n/a	n/a	Filled by simulated peak		No matches found	No matches found		1	DDA for preferred ion	FALSE	252502	389154	200224	374598	209092	1.83848e+07	2.01387e+07	1.56405e+07	345678	1.04971e+06	1.98363e+06	242561	204601	460985	3.32094e+08	1.76854e+06	934499	493914	243795	1.20606e+06	3.03892e+06	676513	756714	769301	284712	283512	604801	646791
Rabeprazole	C18 H21 N3 O3 S	359.13	8.419	0.2	4.43851e+07			3	9	9	Filled by re-detected peak	Filled by re-detected peak	Filled by re-detected peak	Filled by simulated peak		No matches found	No matches found		1	DDA for preferred ion	FALSE	62925.6	86167.1	76681.4	82483.8	120846	1.71946e+06	1.43746e+06	1.6629e+06	157760	369784	251520	128496	117443	261352	1.11797e+06	877260	315693	362259	267775	541082	309042	262164	192100	361667	162730	357876	191674	4.43851e+07
1,2-Dideoxy-3-C-methyl-1-(2,5,5,8a-tetramethyl-1,4,4a,5,6,7,8,8a-octahydro-1-naphthalenyl)pentitol	C20 H36 O3	324.267	23.368	0.2	1.5542e+08			3	11	11	Filled by re-detected peak	Filled by re-detected peak	Filled by re-detected peak	Filled by spectrum noise		No matches found	No matches found		3	No MS2	FALSE	896832	447127	445383	633146	1.08199e+06	1.09044e+07	8.96065e+06	1.08171e+07	953244	1.83096e+06	3.5599e+06	1.10721e+06	1.00307e+06	1.51914e+06	3.45069e+06	1.83461e+06	1.18309e+06	1.48029e+06	1.1187e+06	1.98818e+06	1.63454e+06	2.31598e+06	8.53174e+07	1.22115e+06	1.04194e+06	1.99058e+07	1.49522e+06	1.5542e+08
5'-[(3-Ammoniopropyl)amino]-5'-deoxyadenosine	C13 H23 N7 O3	325.187	19.291	0.2	9.47e+07			4	20	11						No matches found	No matches found		1	DDA for preferred ion	FALSE	4.5521e+07	8.02943e+07	2.24339e+06	2.39822e+06	5.46139e+07	9.29356e+07	6.53855e+07	6.33625e+07	6.31312e+07	8.49083e+07	5.32236e+07	7.99802e+07	7.41198e+07	5.43966e+07	5.00377e+07	7.76357e+07	6.90568e+07	7.28732e+07	6.55022e+07	7.37718e+07	6.8765e+07	6.03264e+07	8.93576e+07	7.0638e+07	6.48925e+07	6.00922e+07	8.46996e+07	6.53969e+07
2-(Diethoxymethyl)furan	C9 H14 O3	170.094	10.559	0.2	9.83388e+06			4	35	30	Filled by re-detected peak	Filled by re-detected peak	Filled by re-detected peak	Filled by re-detected peak		No matches found	No matches found		1	DDA for preferred ion	FALSE	252309	272927	132875	245949	1.08563e+06	2.2054e+06	2.0435e+06	2.38989e+06	929381	959629	1.60223e+06	2.34025e+06	1.81685e+06	1.22336e+06	5.64797e+06	1.67691e+06	1.36507e+06	3.70604e+06	1.73933e+06	1.74384e+06	2.03717e+06	2.75068e+06	2.85827e+06	3.65424e+06	989900	2.16328e+06	2.10689e+06	2.00276e+06
Docosatetraenoylethanolamide	C24 H41 N O2	375.314	21.645	0.2	2.72613e+07			3	48	22	Filled by re-detected peak	Filled by re-detected peak	Filled by re-detected peak	Filled by simulated peak		No matches found	No matches found		1	DDA for preferred ion	FALSE	1.69111e+06	921384	299540	866914	323340	5.76962e+06	6.25595e+06	1.28487e+07	513764	1.11747e+07	1.91478e+07	1.07829e+06	341271	1.33292e+06	2.72613e+07	1.10447e+07	5.04463e+06	1.41384e+06	3.95115e+06	3.4413e+06	6.05754e+06	2.71652e+06	589014	6.73372e+06	607713	3.79743e+06	1.45769e+06	2.19585e+07
Azithromycin	C38 H72 N2 O12	748.509	6.396	0.2	3.34635e+09			3	6	6	n/a	n/a	n/a	Filled by spectrum noise	89	No matches found	Single match found		2	DDA for preferred ion	FALSE	94061.1	159546	115462	123593	246904	1.71438e+08	1.52775e+08	1.68218e+08	218376	2.69465e+08	1.64214e+06	324769	155035	3.29352e+06	1.30836e+06	3.34635e+09	476258	789900	408724	1.07598e+06	1.39809e+06	1.1759e+06	768796	719489	234888	905622	563317	1.10267e+06
1,5-Anhydro-1-[5-hydroxy-2-(4-hydroxy-3-methoxyphenyl)-7-methoxy-4-oxo-4H-chromen-8-yl]hexitol	C23 H24 O11	476.133	7.556	0.2	3.04753e+07			3	4	3	Filled by re-detected peak	Filled by re-detected peak	Filled by re-detected peak	Filled by spectrum noise		No matches found	No matches found		1	DDA for preferred ion	FALSE	59014.4	30790.7	73344.7	79818.7	123025	1.26073e+06	1.20898e+06	1.29665e+06	115485	160883	263099	179639	123108	232879	306981	279867	136473	218398	155203	266915	291949	226204	224932	180940	116430	228074	3.04753e+07	216597
N-hexadecanoylphytosphingosine	C34 H69 N O4	555.523	27.563	0.2	1.04206e+08			2	44	0	Filled by spectrum noise	Filled by re-detected peak	Filled by re-detected peak	Filled by simulated peak		No matches found	No matches found		2	DDA for preferred ion	FALSE	838687	866480	4.29207e+06	2.08645e+06	2.23613e+06	1.25605e+06	1.00008e+06	1.89331e+06	3.01792e+06	8.67835e+06	819318	2.29342e+06	945958	1.91941e+06	4.18175e+06	1.35409e+06	1.9167e+06	2.82834e+06	1.33889e+06	2.17571e+06	1.89552e+06	5.53404e+06	4.25966e+06	958916	975308	5.99961e+06	761902	4.48799e+06
3-Hydroxytridecanoic acid	C13 H26 O3	230.188	20.043	0.2	2.17017e+08			4	25	25						No matches found	No matches found		1	DDA for preferred ion	FALSE	7.36746e+07	267910	125165	137008	7.51106e+07	1.08064e+08	1.02454e+08	1.38943e+08	7.46956e+07	1.33907e+08	6.49824e+07	9.2282e+07	7.77514e+07	1.29914e+08	9.4083e+07	1.06591e+08	9.42851e+07	1.34897e+08	9.66577e+07	1.29425e+08	1.25207e+08	8.76781e+07	2.17017e+08	9.77844e+07	7.41688e+07	9.08372e+07	1.22274e+08	1.0319e+08
Ferulic acid 4-sulfate	C10 H10 O7 S	274.015	5.979	0.2	9.73596e+06			3	19	11	Filled by re-detected peak	Filled by re-detected peak	Filled by re-detected peak	Filled by spectrum noise		No matches found	No matches found		1	No MS2	FALSE	35898	22433.6	59842	60097	72607.7	410565	387894	542831	76253.7	80464.2	193325	184208	68169.4	161221	176733	127332	72703.9	64410	62583.3	121371	165670	98116.5	79775.9	185943	71460.4	74205.9	9.73596e+06	182333
6-[2-(1,3-Benzodioxol-5-yl)ethyl]-4-hydroxy-5,6-dihydro-2H-pyran-2-one	C14 H14 O5	262.084	8.361	0.2	3.94154e+07			3	8	4	Filled by re-detected peak	Filled by re-detected peak	Filled by re-detected peak	Filled by spectrum noise		No matches found	No matches found		2	DDA for preferred ion	FALSE	118687	123943	152274	158288	211325	1.42573e+06	1.64129e+06	1.65998e+06	211482	254302	475676	214784	181258	347244	407371	351071	262147	300931	266352	376238	462347	361092	372668	312046	223423	360385	273313	356899
3-[(2,6-Dimethylheptanoyl)oxy]-4-(trimethylammonio)butanoate	C16 H31 N O4	301.225	18.744	0.2	2.15504e+09			4	25	22						No matches found	No matches found		4	DDA for preferred ion	FALSE	8.91993e+08	736917	820356	767541	9.03231e+08	1.51166e+09	1.4123e+09	1.68379e+09	8.98e+08	1.72824e+09	1.0415e+09	1.36973e+09	9.20633e+08	1.63057e+09	1.22459e+09	1.31269e+09	1.35748e+09	1.97294e+09	1.37114e+09	1.6068e+09	1.5209e+09	1.30348e+09	2.15504e+09	1.22592e+09	8.18165e+08	1.28167e+09	1.74452e+09	1.43335e+09
2-[(2R,4aS,6S,8aS)-6-Hydroxy-4a-methyl-8-methylenedecahydro-2-naphthalenyl]-2-propanyl beta-D-glucopyranoside	C21 H36 O7	400.248	22.958	0.2	3.78412e+07			2	50	0	Filled by simulated peak	Filled by re-detected peak	Filled by re-detected peak	Filled by spectrum noise		No matches found	No matches found		1	DDA for preferred ion	FALSE	555257	278010	190317	192221	496410	2.04405e+06	1.0527e+06	2.20124e+06	496125	787394	777208	859681	492291	977809	1.22268e+06	2.60222e+06	749425	1.09534e+06	783986	786086	877744	781317	1.16497e+06	784049	491438	719751	1.20217e+06	844684
beta-D-Fructofuranosyl 6-O-{[4-(2-hydroxy-2-propanyl)-1-cyclohexen-1-yl]carbonyl}-alpha-D-glucopyranoside	C22 H36 O13	508.216	7.625	0.053	3.76528e+07			3	8	4	Filled by re-detected peak	Filled by re-detected peak	Filled by re-detected peak	Filled by spectrum noise		No matches found	No matches found		1	No MS2	FALSE	60099	21392.8	52753.1	54570.1	99868.2	1.59984e+06	1.57498e+06	1.8124e+06	97117.1	163245	131917	95386.3	85932.4	149928	151749	168004	110069	141573	121227	169737	174521	142292	249856	109421	94556.3	126717	3.76528e+07	141359
(4R,5S,9S,10R,12S,13S)-1,5,9-Trimethyl-11,14,15,16-tetraoxatetracyclo[10.3.1.0~4,13~.0~8,13~]hexadecan-10-ol	C15 H24 O5	284.163	8.513	0.074	1.64902e+07			3	5	4	Filled by re-detected peak	Filled by re-detected peak	Filled by re-detected peak	Filled by spectrum noise		No matches found	No matches found		1	No MS2	FALSE	54965.2	43321.6	69243.9	77305.4	111916	876038	791976	823546	114868	185620	217516	180907	93848.2	418369	1.64902e+07	291945	119973	118557	106381	162582	179159	6.58719e+06	281188	250143	166861	268668	126620	144557
Fenipentol	C11 H16 O	164.12	8.845	0.2	2.69664e+07			3	10	5	Filled by re-detected peak	Filled by re-detected peak	Filled by re-detected peak	Filled by simulated peak		No matches found	No matches found		2	No MS2	FALSE	438102	790678	520388	718640	722988	2.27584e+06	2.26936e+06	2.67365e+06	604326	1.34538e+06	2.27953e+06	1.00976e+06	225297	4.80278e+06	2.69664e+07	2.24133e+06	1.73233e+06	1.4228e+06	1.2751e+06	2.22796e+06	3.90463e+06	3.33926e+06	1.74845e+06	955106	849366	1.74191e+06	3.17611e+06	6.53859e+06
Hydrochlorothiazide	C7 H8 Cl N3 O4 S2	296.965	5.625	0.2	1.11891e+08			4	45	24	Filled by re-detected peak	Filled by re-detected peak	Filled by re-detected peak	n/a		No matches found	No matches found		1	No MS2	FALSE	55265.4	42398.7	88610.7	83999.2	1.72071e+07	6.79417e+06	6.83668e+06	8.41625e+06	1.56691e+07	104681	288570	89439.3	94601.1	180537	260726	183745	97906.5	103678	121973	173439	191590	121351	102055	1.11891e+08	1.37484e+07	129626	116847	4.52408e+07
3-(3,4-Dimethyl-5-pentyl-2-furyl)propanoic acid	C14 H22 O3	238.157	12.62	0.2	5.07721e+07			3	13	10	Filled by re-detected peak	Filled by re-detected peak	Filled by re-detected peak	Filled by simulated peak		No matches found	No matches found		2	DDA for preferred ion	FALSE	692235	869131	888094	610458	782786	1.13489e+07	1.2427e+07	9.66051e+06	683979	6.58133e+06	3.91834e+06	5.63074e+06	5.38905e+06	5.07721e+07	4.19787e+07	2.21849e+06	5.13922e+06	6.51303e+06	7.03622e+06	5.32108e+06	3.36367e+07	1.33331e+07	2.3086e+07	6.51999e+06	361321	3.60663e+07	1.52514e+06	2.35201e+06
3-Oxotetradecanoic acid	C14 H26 O3	242.188	23.974	0.2	2.27949e+08			4	14	6	n/a	n/a	n/a	Filled by re-detected peak		No matches found	No matches found		1	DDA for preferred ion	FALSE	479559	197506	448850	829145	9.6704e+07	6.52717e+07	7.91148e+07	9.03638e+07	8.60235e+07	8.86391e+07	1.91684e+06	1.3924e+08	6.95344e+07	1.36348e+08	2.84029e+07	5.29817e+06	1.22439e+08	1.41219e+08	1.43074e+08	5.65592e+06	1.08273e+07	3.39554e+07	2.27949e+08	9.3155e+07	8.21912e+07	2.73668e+07	3.85827e+07	4.41332e+07
N-(4Z,7Z,10Z,13Z,16Z,19Z)-docosahexaenoylethanolamine	C24 H37 N O2	371.282	9.831	0.2	9.29563e+06			3	15	13	Filled by re-detected peak	Filled by re-detected peak	Filled by re-detected peak	Filled by spectrum noise		No matches found	No matches found		1	No MS2	FALSE	93341.5	122167	105419	107241	180501	814061	603450	722437	153785	216242	225599	147201	131739	239052	407947	214236	135276	9.29563e+06	185860	204608	343999	581617	266943	1.05793e+06	181693	463115	513482	184609
Muscone	C16 H30 O	238.23	21.299	0.2	7.88688e+07			3	14	13	Filled by re-detected peak	Filled by re-detected peak	Filled by re-detected peak	Filled by simulated peak	63.1	No matches found	Multiple matches found		2	DDA for preferred ion	FALSE	668440	847635	733702	710349	1.04425e+06	4.9125e+06	3.79733e+06	4.78163e+06	1.02325e+06	7.88688e+07	4.48448e+06	1.43778e+06	438511	1.5944e+06	1.03413e+07	1.64341e+06	6.16228e+06	3.04191e+06	939314	1.37745e+06	2.08892e+06	2.68879e+06	2.45898e+06	1.63e+06	589739	5.56456e+06	1.87743e+06	1.17985e+06
(2R)-3-(Icosanoyloxy)-2-[(9Z,12Z)-9,12-octadecadienoyloxy]propyl 2-(trimethylammonio)ethyl phosphate	C46 H88 N O8 P	813.625	24.032	0.2	9.34059e+07			3	42	0	Filled by re-detected peak	Filled by re-detected peak	Filled by re-detected peak	Filled by spectrum noise		No matches found	No matches found		3	DDA for preferred ion	FALSE	9.4741e+06	4.14858e+06	7.05367e+06	3.32126e+06	3.99265e+06	3.09273e+07	2.20602e+07	1.25239e+07	3.91547e+06	6.8887e+06	4.50366e+07	1.57539e+07	4.60729e+06	2.3567e+07	1.19543e+07	1.89771e+07	4.51828e+07	2.16427e+07	7.85135e+07	6.56445e+06	2.15386e+07	5.3741e+07	8.23419e+06	1.86132e+07	8.94574e+06	2.04302e+07	4.51122e+07	2.62127e+07
Myxochlin A	C20 H26 N2 O7	406.175	8.53	0.2	1.60647e+07			3	17	16	Filled by re-detected peak	Filled by re-detected peak	Filled by re-detected peak	Filled by spectrum noise		No matches found	No matches found		1	DDA for preferred ion	FALSE	117971	66379.1	152910	165920	240204	1.88676e+06	2.63264e+06	2.12419e+06	246539	300129	1.60647e+07	250945	201425	1.6683e+06	5.35584e+06	1.24509e+07	254990	291889	275140	3.76763e+06	6.53185e+06	1.11867e+06	347087	291781	227464	299458	276232	321285
Methyl 15-cyanopentadecanoate	C17 H31 N O2	281.236	23.494	0.2	5.55163e+07			4	24	24	Filled by re-detected peak	Filled by re-detected peak	Filled by re-detected peak	n/a		No matches found	No matches found		1	DDA for preferred ion	FALSE	1.59221e+07	350790	238776	231062	2.05718e+07	3.11883e+07	3.38384e+07	4.17119e+07	2.29737e+07	4.01217e+07	2.06196e+07	2.96549e+07	1.89408e+07	4.1197e+07	2.5796e+07	4.4533e+07	3.22109e+07	4.0102e+07	3.49652e+07	3.92126e+07	4.39894e+07	3.66892e+07	5.55163e+07	3.02919e+07	2.06083e+07	3.06396e+07	3.33172e+07	3.88114e+07
Leu-Val	C11 H22 N2 O3	230.163	2.668	0.2	3.48377e+07			2	32	0	Filled by simulated peak	Filled by re-detected peak	Filled by re-detected peak	Filled by spectrum noise		No matches found	No matches found		1	DDA for preferred ion	FALSE	346897	391004	199111	195248	207712	1.63922e+06	912322	572508	195502	543880	2.0084e+06	268732	205622	3.48377e+07	1.31158e+06	567825	254100	297295	261797	465733	776005	577169	279065	242268	187110	328527	257845	441627
2,5-Dimethyl-4-oxo-4,5-dihydro-3-furanyl beta-D-glucopyranoside	C12 H18 O8	290.101	4.176	0.2	1.51398e+07			3	25	21	Filled by re-detected peak	Filled by re-detected peak	Filled by re-detected peak	Filled by spectrum noise		No matches found	No matches found		1	No MS2	FALSE	79160.1	43769.9	114578	108476	129668	1.26932e+06	769025	977667	115570	489480	2.22555e+06	737439	105701	961540	1.40293e+06	485451	1.19122e+06	488914	209026	746328	397728	1.51398e+07	1.11219e+06	121397	122372	817520	625977	722841
Norathyriol	C13 H8 O6	260.032	6.799	0.2	1.07007e+07		Other	3	18	17	Filled by re-detected peak	Filled by re-detected peak	Filled by re-detected peak	Filled by spectrum noise		No matches found	No matches found		1	DDA for preferred ion	FALSE	35482.3	23717.8	66310.4	56808	68774.4	207513	292236	236595	67783.6	1.84207e+06	119102	143962	72215.5	102037	131560	81671.5	63566	72473.7	68947.2	96851.9	106712	70506.9	75869.6	130633	72567.4	1.07007e+07	200624	348306
Olprinone	C14 H10 N4 O	250.085	6.205	0.052	8.34302e+07			3	18	10	Filled by re-detected peak	Filled by re-detected peak	Filled by re-detected peak	Filled by spectrum noise		No matches found	No matches found		2	No MS2	FALSE	106574	125886	129627	130682	240332	2.90901e+06	2.80718e+06	3.85903e+06	224009	692973	1.34424e+06	209162	184246	967331	1.14571e+06	1.00807e+06	336187	559563	232484	1.10297e+06	1.14545e+06	831384	1.0617e+06	431489	228985	931984	832553	882940
Ethyl N-[(2-isopropyl-5-methylcyclohexyl)carbonyl]glycinate	C15 H27 N O3	269.199	20.769	0.2	9.03749e+08			4	26	22						No matches found	No matches found		3	DDA for preferred ion	FALSE	2.27773e+08	569600	6.78957e+06	5.55724e+06	3.02514e+08	5.49039e+08	5.64539e+08	6.10943e+08	3.18913e+08	6.54703e+08	3.6519e+08	5.03659e+08	3.13002e+08	5.9108e+08	3.97714e+08	5.53062e+08	5.11736e+08	7.94456e+08	5.48391e+08	5.74273e+08	5.62607e+08	4.86094e+08	9.03749e+08	4.96042e+08	2.76483e+08	4.50304e+08	6.36617e+08	5.16193e+08
1-hexadecanoyl-sn-glycero-3-phosphoethanolamine	C21 H44 N O7 P	453.286	21.783	0.2	1.03935e+09			3	9	0	n/a	n/a	n/a	Filled by simulated peak		No matches found	No matches found		3	DDA for preferred ion	FALSE	1.10741e+06	1.11228e+06	2.24982e+06	1.06536e+07	4.05033e+06	3.85235e+08	4.20947e+08	4.62202e+08	2.66502e+06	1.75064e+08	9.0639e+08	5.04694e+07	6.16382e+06	7.9273e+08	5.843e+08	1.48046e+08	1.09672e+08	3.09261e+06	4.91883e+07	4.05064e+08	5.21804e+08	3.94569e+08	1.99175e+07	3.75285e+08	3.66498e+06	6.68102e+08	1.7661e+08	6.22759e+08
(4S)-4-{[(9Z)-3-Hydroxy-9-octadecenoyl]oxy}-4-(trimethylammonio)butanoate	C25 H47 N O5	441.346	21.602	0.2	3.65807e+08			3	2	2	Filled by matching ion	Filled by matching ion	Filled by matching ion	Filled by spectrum noise		No matches found	No matches found		2	DDA for preferred ion	FALSE	2.02329e+06	395917	291708	305066	373693	2.24161e+07	2.17888e+07	2.25565e+07	384161	5.24869e+07	1.04163e+06	6.58996e+07	360154	2.82697e+06	733752	1.31052e+06	1.26089e+07	1.62582e+06	1.8066e+06	1.10367e+06	2.95261e+06	5.13421e+06	879387	1.65218e+06	392380	2.11861e+06	3.65807e+08	2.05487e+07
CILAZAPRILAT	C20 H27 N3 O5	389.195	6.706	0.2	3.19622e+08			3	10	3	Filled by re-detected peak	Filled by re-detected peak	Filled by re-detected peak	Filled by spectrum noise		No matches found	No matches found		2	DDA for preferred ion	FALSE	79382.1	104829	124654	117022	213743	1.31931e+07	1.3592e+07	1.57249e+07	196242	393540	756504	186185	158253	1.06819e+06	789743	551275	249570	501846	257023	697881	804951	547700	571987	419111	209394	597006	456157	3.19622e+08
Diethyl (2R,3R)-2-hydroxy-3-methylsuccinate	C9 H16 O5	204.099	5.564	0.069	1.02837e+07			4	35	31	Filled by re-detected peak	Filled by re-detected peak	Filled by re-detected peak	Filled by re-detected peak		No matches found	No matches found		1	DDA for preferred ion	FALSE	136606	31669.2	66301.5	65002.3	823858	1.68442e+06	1.839e+06	1.94276e+06	753175	381600	323752	1.28366e+06	435265	2.80309e+06	612321	169447	2.68712e+06	1.24093e+06	853926	136082	1.02837e+07	2.44469e+06	1.68278e+06	421566	672513	6.53716e+06	697600	384474
1-alpha-linolenoyl-sn-glycerol	C21 H36 O4	352.262	21.143	0.2	1.01197e+08			3	7	7	Filled by matching ion	Filled by matching ion	Filled by matching ion	Filled by simulated peak		No matches found	No matches found		2	DDA for preferred ion	FALSE	312447	420951	332864	351464	579537	1.10201e+07	1.24551e+07	1.11159e+07	532648	598434	1.19199e+06	696432	463612	674009	4.38126e+06	1.19318e+07	2.88776e+06	723571	1.16953e+06	584003	873787	4.6337e+06	1.38825e+07	1.09272e+07	551335	675067	1.80442e+07	706654
Pregabalin	C8 H17 N O2	159.126	1.746	0.052	1.56215e+09			4	39	37	Filled by matching ion	Filled by matching ion	Filled by matching ion	Filled by matching ion		No matches found	No matches found		3	No MS2	FALSE	1.4843e+06	1.75368e+06	471137	338351	2.10036e+08	4.96812e+08	5.1871e+08	5.95596e+08	1.95771e+08	9.90175e+07	1.86159e+08	1.03185e+08	1.22616e+08	6.68923e+08	8.85794e+07	7.76571e+07	2.68103e+08	3.2878e+08	9.53575e+08	2.36589e+08	1.1118e+09	3.66841e+08	2.27555e+08	5.13626e+08	2.08036e+08	8.3664e+08	3.33948e+07	1.13493e+08
3,15-Diacetylnivalenol	C19 H24 O9	396.143	5.96	0.059	1.98269e+08		Superpathway of trichothecene biosynthesis	3	12	5	Filled by re-detected peak	Filled by re-detected peak	Filled by re-detected peak	Filled by spectrum noise		No matches found	No matches found		2	DDA for preferred ion	FALSE	239642	219109	218468	206304	915205	7.60693e+06	7.7292e+06	9.36164e+06	462460	1.21391e+06	2.85225e+06	310025	327017	2.44743e+06	2.73892e+06	1.90935e+06	445835	785764	345861	2.08898e+06	3.39801e+06	4.57253e+06	1.72928e+06	967489	400337	1.06668e+06	9.72272e+06	1.60743e+06
Metalaxyl	C15 H21 N O4	279.147	6.986	0.2	1.27489e+08			3	12	4	Filled by re-detected peak	Filled by re-detected peak	Filled by re-detected peak	Filled by spectrum noise		No matches found	No matches found		1	DDA for preferred ion	FALSE	47114.4	84604	63318.2	63116.8	128500	6.44561e+06	6.73937e+06	7.99195e+06	125473	348840	651809	147990	91149.5	426735	525663	386278	197776	288082	164116	472181	610601	423049	5.89231e+07	349899	129955	4.17769e+06	302761	491269
Triethyl citrate	C12 H20 O7	276.121	6.018	0.2	6.70331e+06			3	13	13	Filled by re-detected peak	Filled by re-detected peak	Filled by re-detected peak	Filled by spectrum noise		No matches found	No matches found		1	No MS2	FALSE	42375	26732.7	71820.9	70373.5	80835.7	1.07222e+06	824627	1.00888e+06	85129.9	1.52782e+06	623169	217310	196566	169956	544277	364198	565846	2.04614e+06	77016.7	608278	1.52877e+06	1.31905e+06	6.70331e+06	1.16139e+06	73230.8	1.78993e+06	707252	2.40052e+06
Ethyl {2-[(2E)-5-(hexopyranosyloxy)-2-penten-1-yl]-3-oxocyclopentyl}acetate	C20 H32 O9	416.206	4.19	0.2	4.76279e+06			2	4	0	Filled by simulated peak	Filled by re-detected peak	Filled by simulated peak	Filled by re-detected peak		No matches found	No matches found		1	No MS2	FALSE	40500.9	21497	52092.2	55500	180923	273845	145218	235000	153610	293516	230285	65890.4	54080	65159.7	154487	89295	55575.3	68668.2	63481.5	76548.7	346325	87874.2	52978.9	60869.5	161513	54860.3	62659.3	620952
1-palmitoyl-2-oleoyl-sn-glycero-3-phosphate	C37 H71 O8 P	674.487	19.354	0.2	1.21595e+07			4	38	31	Filled by re-detected peak	Filled by re-detected peak	Filled by re-detected peak	Filled by re-detected peak		No matches found	No matches found		1	No MS2	FALSE	183315	53937.4	101434	108421	522212	1.06526e+06	1.077e+06	1.08266e+06	390146	281296	199576	515387	200698	296394	751959	453908	234975	294544	766699	274645	301539	304639	1.52091e+06	898234	503295	307231	281589	262467
N-lauroylglycine	C14 H27 N O3	257.199	21.65	0.2	1.84035e+08			4	9	8	Filled by re-detected peak	n/a	n/a	n/a		No matches found	No matches found		2	DDA for other ion	FALSE	2.34564e+06	458994	661584	549458	7.71614e+07	7.46833e+07	8.93574e+07	9.17934e+07	8.2082e+07	1.03553e+08	1.05702e+07	8.9765e+07	4.23472e+07	1.54625e+08	3.57724e+07	3.14744e+07	9.99673e+07	5.2392e+07	1.46723e+08	3.64376e+07	2.33503e+07	3.48613e+07	1.72323e+08	7.16248e+07	9.42389e+07	3.28122e+07	5.03934e+07	3.66549e+07
Salvianolic acid D	C20 H18 O10	418.091	8.143	0.2	2.01348e+07			3	11	11	Filled by re-detected peak	Filled by re-detected peak	Filled by re-detected peak	Filled by spectrum noise		No matches found	No matches found		1	No MS2	FALSE	68334.6	30780.7	69264.3	79177.1	135692	755339	905051	748875	126734	161798	184976	148886	119777	245746	221039	166876	160094	1.33704e+06	160777	195444	171344	192858	362206	165949	135055	208579	2.01348e+07	159576
3-oxolauric acid	C12 H22 O3	214.156	20.315	0.2	2.06627e+07			4	16	12	Filled by re-detected peak	Filled by re-detected peak	Filled by re-detected peak	Filled by re-detected peak		No matches found	No matches found		1	DDA for preferred ion	FALSE	106916	95393	128475	139240	273441	1.23125e+07	9.035e+06	8.80968e+06	9.96337e+06	6.42245e+06	183084	1.89804e+07	9.0703e+06	1.03125e+07	2.84024e+06	393335	1.58124e+07	1.86606e+07	1.86456e+07	789236	701502	3.44112e+06	2.06627e+07	8.54289e+06	8.97334e+06	2.17397e+06	4.82325e+06	3.27385e+06
deoxylimonoic acid	C26 H32 O8	472.211	12.466	0.2	4.24942e+07			3	25	22	Filled by re-detected peak	Filled by re-detected peak	Filled by re-detected peak	Filled by spectrum noise		No matches found	No matches found		1	No MS2	FALSE	113256	145024	135837	135330	150000	1.26692e+06	911097	1.51253e+06	142730	636514	204764	183392	148657	316045	243600	278197	147877	182805	167404	480910	228307	188604	1.60673e+06	188902	143763	195074	4.24942e+07	217376
Asiatic acid	C30 H48 O5	488.35	11.416	0.2	8.08032e+07			4	34	21	Filled by re-detected peak	Filled by re-detected peak	n/a	Filled by re-detected peak	99	Multiple matches found	Multiple matches found		2	DDA for preferred ion	FALSE	235676	220186	270688	285928	1.11533e+07	7.63594e+06	9.08126e+06	1.63225e+07	1.22806e+07	1.99818e+07	1.33683e+06	955472	361202	3.33072e+06	8.08032e+07	1.69969e+07	4.94487e+06	1.37593e+06	605214	1.1357e+06	4.38922e+07	4.59358e+06	2.22235e+06	1.56064e+07	1.08718e+07	5.17606e+06	670079	1.8359e+07
Asarone	C12 H16 O3	208.11	5.499	0.2	9.37811e+07			4	17	17	Filled by re-detected peak	Filled by re-detected peak	Filled by re-detected peak	n/a		No matches found	No matches found		1	No MS2	FALSE	119720	228884	145373	65298.8	5.58034e+06	7.23673e+06	8.91787e+06	9.64122e+06	6.63444e+06	1.28103e+06	1.01725e+07	400419	1.05197e+06	1.10461e+06	1.42002e+07	944666	1.15013e+06	353535	1.31328e+06	1.49722e+06	1.4382e+06	1.49945e+07	9.37811e+07	446367	6.45856e+06	2.76575e+07	1.00777e+06	989659
(R)-5-Deoxyindenestrol	C18 H18 O	250.136	8.406	0.2	1.12667e+08			3	5	2	Filled by re-detected peak	Filled by re-detected peak	Filled by re-detected peak	Filled by spectrum noise		No matches found	No matches found		2	DDA for preferred ion	FALSE	134902	183379	164392	162422	228784	3.9445e+06	4.26878e+06	4.27316e+06	232312	492462	539215	275473	185306	476708	587691	511370	322993	411158	334649	415927	603713	503906	419479	396696	226320	381345	401856	474024
10-(4-Sulfophenyl) decanoic acid	C16 H24 O5 S	328.134	25.734	0.2	2.80596e+07			4	33	29	Filled by re-detected peak	Filled by re-detected peak	n/a	Filled by re-detected peak	72.4	No matches found	Multiple matches found		1	DDA for preferred ion	FALSE	1.04222e+06	38306.8	51460.1	64806.3	4.07212e+06	2.86902e+06	5.02258e+06	6.42229e+06	3.94223e+06	1.7533e+06	4.07759e+06	253599	1.35758e+06	2.24174e+06	5.48774e+06	1.24541e+07	675751	539050	184945	4.30295e+06	1.93554e+06	1.1977e+06	6.11253e+06	1.05606e+07	3.71846e+06	1.27734e+07	355105	2.80596e+07
Peimine	C27 H45 N O3	431.34	9.128	0.2	9.63107e+06			2	14	0	Filled by simulated peak	Filled by re-detected peak	Filled by re-detected peak	Filled by spectrum noise		No matches found	No matches found		1	DDA for preferred ion	FALSE	103647	124608	108161	116656	212749	855190	1.27206e+06	1.54278e+06	176187	727015	1.69553e+06	184214	153971	400213	9.63107e+06	1.57913e+06	749864	239575	171303	339906	387736	248871	2.80577e+06	229191	199049	1.55227e+06	2.08036e+06	303123
2-Hydroxy-5-[(5-oxotetrahydro-2-furanyl)methyl]phenyl hydrogen sulfate	C11 H12 O7 S	288.031	7.142	0.2	8.18752e+06			4	44	16	Filled by re-detected peak	Filled by re-detected peak	Filled by re-detected peak	Filled by re-detected peak		No matches found	No matches found		1	No MS2	FALSE	267859	101825	75139.5	72046.2	1.33235e+06	2.57372e+06	2.78251e+06	1.58947e+06	927222	1.29879e+06	2.51129e+06	1.73487e+06	240278	368786	1.60505e+06	1.91682e+06	1.59887e+06	794174	784743	2.3242e+06	454043	2.89854e+06	614882	337476	799136	1.65832e+06	953167	1.42406e+06
Demoxepam	C15 H11 Cl N2 O2	286.051	9.462	0.2	2.32281e+07			3	13	6	Filled by re-detected peak	Filled by re-detected peak	Filled by re-detected peak	Filled by spectrum noise		No matches found	Single match found	66.8	1	DDA for preferred ion	FALSE	85631.1	106280	106577	105157	124444	547049	678228	693585	130442	204033	352533	193880	104410	223271	350417	248527	226427	263531	2.65547e+06	2.32281e+07	260345	324206	320883	207715	129302	220665	278443	204380
1,12-Dihydroxy-2-(hydroxymethyl)-11-methyl-7-methylene-6-oxo-5,14-dioxatricyclo[9.2.1.0~4,8~]tetradec-9-yl (2Z)-2-methyl-2-butenoate	C20 H28 O8	396.179	7.084	0.2	1.36228e+07			3	18	10	Filled by re-detected peak	Filled by re-detected peak	Filled by re-detected peak	Filled by spectrum noise		No matches found	No matches found		1	No MS2	FALSE	29880.5	20770	56099.9	50159.4	60733.7	866331	851981	1.16333e+06	65302.1	74740.9	1.36228e+07	47441.4	52176.6	71135.7	239591	112068	51074	50027.3	51223.8	171737	97178.4	1.18781e+06	6.26261e+06	53002.4	55464.2	133928	62948.2	72077.2
lysophosphatidylethanolamine (22:6(4Z,7Z,10Z,13Z,16Z,19Z)/0:0)	C27 H44 N O7 P	525.286	21.256	0.2	3.28519e+07			3	6	6	Filled by re-detected peak	Filled by re-detected peak	Filled by re-detected peak	Filled by spectrum noise		No matches found	No matches found		2	DDA for preferred ion	FALSE	193600	325048	191032	209887	292833	6.72168e+06	6.0265e+06	6.63407e+06	245127	4.82271e+06	4.6907e+06	1.65906e+06	1.50544e+06	4.89461e+06	4.49194e+06	5.56331e+06	516076	8.77197e+06	2.66827e+06	6.55759e+06	5.43005e+06	1.16156e+06	8.80957e+06	638700	690562	8.98577e+06	1.41776e+07	1.94179e+06
3-Carbethoxypsoralen	C14 H10 O5	258.053	9.529	0.2	7.78641e+06			2	25	0	Filled by re-detected peak	Filled by simulated peak	Filled by re-detected peak	Filled by spectrum noise		No matches found	No matches found		1	DDA for preferred ion	FALSE	43821.6	34324.7	81164.6	86273.4	117390	388445	449469	559150	125528	127424	274345	101367	93859.8	117967	343710	160103	116240	118198	106048	132997	133734	186236	383508	106366	123420	208613	120629	107452
3a,6,6,9a-tetramethylperhydronaphtho[2,1-b]furan	C16 H28 O	236.214	24.398	0.2	2.66374e+07			2	8	0	Filled by re-detected peak	Filled by simulated peak	Filled by re-detected peak	Filled by spectrum noise		No matches found	No matches found		2	No MS2	FALSE	807528	807963	635504	755728	1.72401e+06	3.42217e+06	1.86115e+06	3.07142e+06	1.64574e+06	2.63016e+06	2.33795e+06	2.01075e+06	1.32212e+06	4.30513e+06	1.76454e+06	5.39639e+06	1.92902e+06	2.29676e+06	2.18753e+06	5.54797e+06	3.83968e+06	2.64827e+06	3.44408e+06	4.17556e+06	2.13356e+06	2.66374e+07	1.92832e+06	1.52673e+06
Benzyl succinate	C18 H18 O4	298.121	7.293	0.2	2.80595e+07			3	16	12	Filled by re-detected peak	Filled by re-detected peak	Filled by re-detected peak	Filled by spectrum noise		No matches found	No matches found		2	DDA for preferred ion	FALSE	165444	198252	167505	179701	948045	2.61015e+06	2.27116e+06	3.10191e+06	836250	2.30336e+06	2.80595e+07	489880	521244	1.6938e+06	3.37806e+06	1.04993e+06	600730	786618	500729	4.49673e+06	2.50377e+06	2.46581e+06	1.12287e+07	982622	646990	1.64273e+06	719914	2.38689e+06
Schisandrin	C24 H32 O7	432.215	26.514	0.2	8.35125e+07			3	10	5	Filled by re-detected peak	Filled by re-detected peak	Filled by re-detected peak	Filled by spectrum noise		No matches found	No matches found		1	No MS2	FALSE	243195	72890.8	129243	174306	216538	895719	1.076e+06	1.07241e+06	185639	419525	278181	240534	190869	414763	499860	504715	324572	210889	271189	477738	339642	366792	357985	342186	209087	473422	199927	412325
4-[1-Cyclohexyl-2-(2-piperidinyl)ethyl]cyclohexanol	C19 H35 N O	293.272	25.723	0.074	2.2201e+07			3	5	4	Filled by re-detected peak	Filled by re-detected peak	Filled by re-detected peak	Filled by simulated peak		No matches found	No matches found		1	DDA for preferred ion	FALSE	531270	282614	253974	287168	357158	3.03071e+06	3.32004e+06	3.22516e+06	408079	7.00545e+06	2.24457e+06	4.88297e+06	364268	728836	1.51778e+06	1.74165e+06	6.08407e+06	2.52385e+06	2.32967e+06	879059	2.31202e+06	4.16224e+06	2.72137e+06	2.54188e+06	906867	2.2201e+07	5.37875e+06	3.07413e+06
Desoxycorticosterone acetate	C23 H32 O4	372.23	7.168	0.2	1.89581e+08			3	38	24	Filled by re-detected peak	Filled by re-detected peak	n/a	Filled by spectrum noise		No matches found	No matches found		2	DDA for preferred ion	FALSE	126268	153493	139882	139093	293060	4.50514e+06	3.84454e+06	7.60243e+06	261110	640947	915846	479178	180988	961683	1.10635e+06	921878	357881	469289	278351	764121	1.37296e+06	1.07092e+06	668836	548763	262283	817915	339164	814579
Tridemorph	C19 H39 N O	297.303	21.518	0.2	4.00345e+07			3	38	11	Filled by re-detected peak	Filled by re-detected peak	Filled by re-detected peak	Filled by spectrum noise	88.4	No matches found	Single match found		1	DDA for preferred ion	FALSE	464906	288244	210597	213010	373001	2.567e+06	3.15939e+06	5.17461e+06	245632	1.43596e+06	3.01039e+06	880149	249508	2.85664e+06	3.43166e+06	2.25723e+06	962411	1.3067e+06	859878	943302	783415	1.90788e+06	4.00345e+07	709550	268735	678035	1.81998e+06	3.91259e+07
hymecromone	C10 H8 O3	176.047	8.74	0.2	1.27576e+07			2	18	0	Filled by simulated peak	Filled by re-detected peak	Filled by re-detected peak	Filled by simulated peak		No matches found	No matches found		1	No MS2	FALSE	424044	1.76345e+06	169831	364083	398563	1.30071e+06	591236	764091	411478	374369	239371	416482	1.53578e+06	945610	1.15445e+07	237588	634672	529825	402672	557782	740056	215321	602033	419916	345096	1.90969e+06	560529	463236
Pentadecanal	C15 H30 O	226.23	25.574	0.2	2.18926e+09			4	46	14	n/a	Filled by matching ion	Filled by matching ion	Filled by matching ion		No matches found	No matches found		2	DDA for preferred ion	FALSE	1.39005e+07	8.8089e+06	4.6213e+06	5.16162e+06	3.15807e+08	1.19941e+09	7.2622e+08	7.02162e+08	3.67944e+08	1.5287e+08	1.12741e+09	1.39118e+08	7.31544e+07	1.62506e+09	8.41435e+08	1.21541e+09	3.92454e+08	2.50539e+07	3.14175e+07	5.94354e+08	7.20102e+08	7.48572e+08	4.18802e+08	6.85068e+08	3.20612e+08	1.19216e+09	7.01584e+07	1.03483e+09
6'-Methoxycinchonan-3,9-diol	C20 H24 N2 O3	340.179	4.557	0.2	1.9308e+08			3	14	9	n/a	n/a	n/a	Filled by spectrum noise		No matches found	No matches found		2	No MS2	FALSE	95891.7	162244	101792	91095.3	124362	1.38593e+07	1.29765e+07	1.67908e+07	113698	316859	1.9308e+08	134780	99365.8	1.20822e+06	7.29992e+07	5.4904e+06	249581	286001	138305	794702	1.35063e+06	959167	266514	291295	106767	448830	176209	759044
16-Heptadecyne-1,2,4-triol	C17 H32 O3	284.235	17.383	0.2	1.06364e+08			2	10	0	Filled by simulated peak	Filled by re-detected peak	Filled by re-detected peak	Filled by spectrum noise		No matches found	No matches found		1	DDA for preferred ion	FALSE	4.19179e+06	200393	720795	953276	5.7739e+06	1.74407e+07	1.06571e+07	9.22747e+06	5.82901e+06	6.41288e+06	7.29728e+06	7.41582e+06	5.90177e+06	6.43303e+06	6.32696e+06	1.06364e+08	7.01811e+06	8.08247e+06	7.19152e+06	6.2932e+06	6.75409e+06	6.77331e+07	6.73292e+06	7.00571e+06	5.75039e+06	6.87693e+06	1.56557e+07	6.69199e+06
Eglumetad	C8 H11 N O4	185.068	5.986	0.2	6.26474e+06			4	39	32	Filled by re-detected peak	Filled by re-detected peak	Filled by re-detected peak	Filled by re-detected peak		No matches found	No matches found		1	No MS2	FALSE	42472.3	26794.1	70235.9	70535.2	388363	1.18447e+06	1.17725e+06	1.22624e+06	419863	94439.9	333565	272961	206838	229873	851725	4.02699e+06	306491	105577	122760	1.92245e+06	923251	807078	1.06429e+06	158024	420827	607024	77927.3	214002
(20S)-Protopanaxadiol	C30 H52 O3	460.392	25.098	0.2	1.94987e+07			4	30	21	Filled by re-detected peak	Filled by re-detected peak	Filled by re-detected peak	Filled by re-detected peak		No matches found	No matches found		2	No MS2	FALSE	716782	784073	759529	707211	3.20874e+06	1.69041e+06	2.99577e+06	3.7596e+06	2.98467e+06	6.84888e+06	3.33659e+06	1.08149e+06	996390	1.28548e+06	1.94987e+07	2.3754e+06	1.00106e+06	1.83117e+06	1.19994e+06	2.23717e+06	1.39645e+06	1.29478e+06	5.48509e+06	1.04929e+06	3.86774e+06	3.65221e+06	1.18304e+06	9.37498e+06
Linoleyl carnitine	C25 H45 N O4	423.335	21.533	0.101	3.26492e+08			3	4	4	n/a	n/a	n/a	Filled by spectrum noise		No matches found	No matches found		1	DDA for preferred ion	FALSE	128229	176516	131207	143109	168389	2.003e+07	1.90283e+07	2.05793e+07	165026	5.15996e+07	1.58734e+06	4.61054e+07	167630	2.01539e+06	410827	641089	1.23339e+07	399024	1.51442e+06	634669	2.23139e+06	4.75453e+06	330588	1.31876e+06	180548	8.48397e+06	3.26492e+08	609200
Methyl (2Z,3E,5Z)-6-{4,4-dimethyl-3-[(3-methyl-2-buten-1-yl)oxy]-3,4-dihydro-2H-1,5-benzodioxepin-7-yl}-3-(hydroxymethyl)-2-(methoxymethylene)-3,5-hexadienoate	C26 H34 O7	458.231	12.909	0.2	4.23952e+07			3	8	4	Filled by re-detected peak	Filled by re-detected peak	Filled by re-detected peak	Filled by spectrum noise		No matches found	No matches found		1	DDA for preferred ion	FALSE	50027	40092.6	106943	104277	130290	1.96367e+06	2.25679e+06	2.247e+06	126923	139251	93049.8	126506	121382	110883	118083	113015	135320	126705	169692	149691	1.12089e+06	114919	333125	141398	126739	108758	124255	109510
12-benzyl-5,8,21-trimethyl-3-(2-methylpropyl)-6,9-bis(propan-2-yl)-icosahydropyrrolo[1,2-q]1-oxa-4,7,10,13,17-pentaazacyclononadecane-1,4,7,10,13,17-hexone	C36 H55 N5 O7	1382.76	6.585	0.2	1.16813e+08			3	9	9	Filled by re-detected peak	Filled by re-detected peak	Filled by re-detected peak	Filled by simulated peak	81.3	Single match found	No matches found		1	DDA for other ion	FALSE	52128.5	83930.8	61919.4	63595.2	136783	7.63146e+06	9.18741e+06	8.16998e+06	175473	376861	1.36107e+07	107305	80186.3	2.13652e+06	1.41282e+07	1.16813e+08	154755	270314	132664	524515	734329	1.91784e+07	481724	333541	131993	475314	157539	8.74031e+06
4-Hydroxyprolylleucine	C11 H20 N2 O4	244.143	3.838	0.2	1.68141e+07			2	33	0	Filled by simulated peak	Filled by re-detected peak	Filled by re-detected peak	Filled by simulated peak		No matches found	No matches found		1	DDA for preferred ion	FALSE	72998	151863	89762.3	80448.5	84185.5	1.71537e+06	1.76646e+06	2.82148e+06	164576	260564	1.22945e+07	1.36724e+06	75020.3	1.67475e+06	7.67497e+06	2.93943e+06	356663	256398	902445	4.44997e+06	1.68141e+07	2.4173e+06	544466	1.22674e+06	129198	873442	443587	2.45045e+06
Sulbactam	C8 H11 N O5 S	233.036	4.188	0.2	2.03832e+07			3	16	9	Filled by re-detected peak	Filled by re-detected peak	Filled by re-detected peak	Filled by spectrum noise		No matches found	No matches found		1	No MS2	FALSE	82208.2	45455.3	118989	112653	145290	2.73127e+06	2.66002e+06	3.51833e+06	120020	333412	872110	191474	112580	313646	2.86075e+06	1.35316e+06	250264	139382	4.52968e+06	500202	857070	496111	1.12662e+06	637349	127084	183908	150957	3.0221e+06
melochinone	C22 H21 N O2	331.157	7.845	0.2	1.71562e+07			3	10	9	Filled by re-detected peak	Filled by re-detected peak	Filled by re-detected peak	Filled by spectrum noise		No matches found	No matches found		1	DDA for preferred ion	FALSE	79752.1	61385.8	55458.8	59096.6	122564	890656	984683	803387	121122	255614	1.71562e+07	206281	96196.6	386403	383289	409931	250403	374334	242970	270555	397416	320262	266978	305929	148606	3.58403e+06	274386	384075
1-(2,4-Dihydroxyphenyl)-3-{2-[(2E)-3,7-dimethyl-2,6-octadien-1-yl]-3,4-dihydroxyphenyl}-1-propanone	C25 H30 O5	410.21	12.459	0.2	7.94077e+06			2	47	0	Filled by re-detected peak	Filled by simulated peak	Filled by re-detected peak	Filled by spectrum noise		No matches found	No matches found		1	No MS2	FALSE	82019.1	105026	98372.5	98004.8	108629	192267	381162	380804	102515	301752	144299	125976	100267	227881	173930	182905	107091	131728	121233	200245	158474	136586	1.0001e+06	127579	104112	139989	7.94077e+06	155334
ethyl 1-phenyl-5-[(2-{[5-(4-pyridinyl)-1,3,4-oxadiazol-2-yl]sulfanyl}acetyl)amino]-1H-pyrazole-4-carboxylate	C21 H18 N6 O4 S	451.106	7.39	0.2	2.27302e+07			4	39	36	Filled by re-detected peak	Filled by re-detected peak	Filled by re-detected peak	Filled by re-detected peak	64	Multiple matches found	No matches found		1	DDA for preferred ion	FALSE	1.6344e+07	47021.4	119226	124643	1.02754e+07	7.98607e+06	6.73397e+06	3.81375e+06	1.06773e+07	7.59913e+06	3.22897e+06	2.27302e+07	1.3473e+07	3.80121e+06	672212	2.59429e+06	1.52881e+07	1.99566e+07	1.98875e+07	3.20233e+06	1.36592e+06	5.40856e+06	6.18303e+06	9.29216e+06	9.28229e+06	4.77988e+06	1.70086e+07	3.78396e+06
Indole-3-carboxilic acid-O-sulphate	C9 H7 N O5 S	241.004	5.499	0.2	5.80526e+07			3	10	7	Filled by re-detected peak	Filled by re-detected peak	Filled by re-detected peak	Filled by spectrum noise		No matches found	No matches found		1	DDA for preferred ion	FALSE	44349	25592.7	70359.8	62210.9	74045.5	2.23874e+06	2.11232e+06	2.54585e+06	72487.6	146329	229627	160553	72358	312766	175682	148572	269187	1.82087e+06	74571.9	121005	146105	125030	2.48737e+06	62455.5	78205.5	97697.9	1.57373e+06	354057
Nα-({1,3,4-trihydroxy-5-[(N-methylvalyl)amino]cyclohexyl}carbonyl)phenylalaninamide	C22 H34 N4 O6	450.248	5.873	0.2	9.45203e+07			3	32	5	Filled by re-detected peak	Filled by re-detected peak	Filled by re-detected peak	Filled by simulated peak	63.4	No matches found	Single match found		2	DDA for preferred ion	FALSE	177897	228075	253023	246215	396496	5.01822e+06	6.58403e+06	9.40147e+06	439069	3.16732e+06	4.55586e+07	405733	358512	5.73979e+06	9.45203e+07	2.15893e+07	1.59654e+06	1.42087e+06	501484	1.72833e+07	2.32054e+07	4.42085e+07	4.04522e+06	8.84089e+06	377305	1.70251e+06	521077	1.0152e+07
N-Pentadecanoylglycine	C17 H33 N O3	299.246	24.498	0.2	2.47929e+10			4	26	21						No matches found	No matches found		8	DDA for preferred ion	FALSE	1.23298e+10	2.192e+06	1.07123e+07	1.02554e+07	1.16112e+10	2.16995e+10	2.00463e+10	2.23542e+10	1.16838e+10	2.21112e+10	1.40826e+10	1.43836e+10	1.12575e+10	1.69837e+10	1.69828e+10	2.08378e+10	1.79055e+10	2.4565e+10	1.60408e+10	1.84847e+10	2.0903e+10	1.92616e+10	2.47929e+10	1.73948e+10	1.12834e+10	1.93995e+10	1.74405e+10	1.97817e+10
1,3-Dihydroxy-2-propanyl (7Z,10Z,13Z,16Z)-7,10,13,16-docosatetraenoate	C25 H42 O4	406.308	27.397	0.2	4.49833e+07			3	27	21	Filled by re-detected peak	Filled by re-detected peak	Filled by re-detected peak	Filled by spectrum noise		No matches found	No matches found		1	No MS2	FALSE	237769	243578	209148	199989	201299	3.90464e+06	6.83977e+06	5.82828e+06	222896	208090	214848	202558	204052	219134	385984	1.4198e+06	202740	211198	212692	782931	215719	838503	6.24748e+06	1.73878e+06	201919	207479	2.44522e+06	238372
2-Isopropenyl-6-(2-methyl-3-buten-2-yl)-2,3-dihydro-7H-furo[3,2-g]chromen-7-one	C19 H20 O3	296.141	11.893	0.2	1.36403e+09			3	15	15	n/a	n/a	n/a	Filled by spectrum noise		No matches found	No matches found		1	DDA for preferred ion	FALSE	48467.5	36394.8	102732	99672.9	111837	6.92685e+07	5.11189e+07	6.52748e+07	116320	137866	77586.2	1.13118e+06	109896	1.1178e+07	1.36403e+09	98415.1	117488	129582	126640	121185	114411	125832	156567	109864	114584	103812	103617	107063
melanostatin	C13 H24 N4 O3	284.185	5.54	0.2	4.61373e+07			3	28	15	Filled by re-detected peak	Filled by re-detected peak	Filled by re-detected peak	Filled by spectrum noise		No matches found	No matches found		2	No MS2	FALSE	110499	182147	131802	114131	218351	3.74481e+06	3.65264e+06	5.85234e+06	228066	4.54486e+06	3.28333e+06	191214	126449	1.36493e+07	3.74775e+06	4.61373e+07	294128	3.32766e+06	248402	1.35509e+06	7.2454e+06	2.81918e+06	649767	695803	206536	2.23847e+06	303149	1.37657e+06
11-Nitro-1-undecene	C11 H21 N O2	199.157	12.957	0.2	6.73505e+07			3	6	6	Filled by re-detected peak	Filled by re-detected peak	Filled by re-detected peak	Filled by spectrum noise		No matches found	No matches found		1	DDA for preferred ion	FALSE	102597	76455.8	204660	192032	236382	1.4042e+07	1.25802e+07	1.40783e+07	230274	3.15913e+06	6.73505e+07	343772	220221	1.35614e+07	3.00778e+07	5.0271e+07	374939	783061	307869	3.3135e+07	2.62552e+07	1.0002e+07	604382	910762	229941	2.30751e+06	409558	4.22591e+06
Midodrine	C12 H18 N2 O4	254.127	2.54	0.2	1.39597e+08			3	20	13	Filled by re-detected peak	Filled by re-detected peak	Filled by re-detected peak	Filled by spectrum noise		No matches found	No matches found		1	No MS2	FALSE	131322	318111	168585	153005	163603	2.7873e+06	4.16117e+06	3.93542e+06	154886	714489	3.18718e+06	183244	171249	1.39597e+08	2.33165e+06	4.6998e+06	513512	228023	443047	342320	1.33131e+06	1.29724e+06	5.29824e+06	434678	194365	1.27257e+06	370325	1.40797e+06
2-(12-Tridecyn-1-yl)furan	C17 H26 O	246.199	23.591	0.2	3.15251e+07			2	3	0	Filled by simulated peak	Filled by re-detected peak	Filled by re-detected peak	Filled by simulated peak		No matches found	No matches found		2	No MS2	FALSE	953511	703694	478599	854376	957613	3.79107e+06	3.59829e+06	3.73256e+06	976124	1.46367e+06	1.48808e+06	1.44833e+06	990445	1.5395e+06	1.84747e+06	1.5611e+07	2.91402e+06	1.81213e+06	1.48997e+06	2.46001e+06	1.52773e+06	6.71675e+06	1.74992e+06	1.3585e+06	988048	1.33103e+06	1.9297e+06	1.39974e+06
LYCETAMINE	C22 H47 N3 O	369.372	24.098	0.2	1.55335e+07			3	28	27	Filled by re-detected peak	Filled by re-detected peak	Filled by re-detected peak	Filled by spectrum noise		No matches found	No matches found		1	DDA for preferred ion	FALSE	407578	321460	199316	188327	461741	3.027e+06	1.68428e+06	2.68141e+06	465915	3.01183e+06	1.50019e+06	790750	526798	1.55335e+07	4.59099e+06	1.15666e+06	1.16462e+06	2.12759e+06	797277	1.40904e+06	916824	1.24741e+06	1.4985e+06	1.14785e+06	496368	1.08453e+06	3.60203e+06	2.51617e+06
8-Hydroxy-4-methoxy-7-methyl-7,8-dihydro-5H-furo[2,3-g]isochromen-5-one	C13 H12 O5	248.069	7.351	0.2	1.36318e+08			3	20	20	Filled by re-detected peak	Filled by re-detected peak	Filled by re-detected peak	Filled by spectrum noise		No matches found	No matches found		2	DDA for preferred ion	FALSE	270978	92865.5	108636	110927	718870	5.32564e+06	3.69997e+06	5.45368e+06	696669	1.54466e+06	1.82376e+06	348157	485428	1.5032e+06	2.09716e+06	1.79578e+06	910058	853143	513981	2.73279e+06	3.20848e+06	3.34756e+07	2.08289e+06	1.29546e+06	695371	2.22293e+06	1.36318e+08	2.3525e+06
(2E)-3-Phenyl-2-propen-1-yl (2Z)-3-phenylacrylate	C18 H16 O2	264.115	7.234	0.2	1.83057e+07			3	10	1	Filled by re-detected peak	Filled by re-detected peak	Filled by re-detected peak	Filled by spectrum noise		No matches found	No matches found		1	No MS2	FALSE	52253.7	69076.8	63670.1	63807.1	153090	1.04128e+06	1.16512e+06	1.27774e+06	138279	405769	595039	107818	105448	442711	1.83057e+07	427739	175848	213646	125418	407783	586626	472313	519577	259043	132985	1.03014e+06	216248	4.15932e+06
Maraniol	C12 H12 O3	204.079	24.031	0.2	3.52829e+07			4	21	11	Filled by re-detected peak	Filled by re-detected peak	Filled by re-detected peak	Filled by re-detected peak		No matches found	No matches found		1	No MS2	FALSE	2.92456e+06	4.57393e+06	1.68564e+06	1.90238e+06	3.97574e+06	3.16079e+06	3.54236e+06	3.43618e+06	4.94663e+06	4.17821e+06	1.62518e+06	2.91321e+06	3.52829e+07	2.82541e+06	1.19487e+06	7.29066e+06	3.72933e+06	4.99821e+06	4.41971e+06	5.93057e+06	5.37306e+06	4.606e+06	1.63804e+06	3.51774e+06	6.00435e+06	4.66054e+06	3.37102e+06	7.07064e+06
Brassylic acid	C13 H24 O4	244.167	6.721	0.2	1.29094e+07			3	18	9	Filled by re-detected peak	Filled by re-detected peak	Filled by re-detected peak	Filled by simulated peak		No matches found	No matches found		1	DDA for preferred ion	FALSE	32174.7	21002.4	61394.9	56404.4	63408.1	2.38428e+06	2.33391e+06	3.16149e+06	78973.2	2.74069e+06	474273	347147	500594	444224	2.11829e+06	1.00708e+06	1.14964e+06	175170	3.62259e+06	9.87178e+06	1.29094e+07	264076	480556	137425	57554.4	401231	278459	1.17944e+07
Phenylbutazone	C19 H20 N2 O2	308.152	7.216	0.2	2.78383e+07			3	3	2	Filled by re-detected peak	Filled by re-detected peak	Filled by re-detected peak	Filled by spectrum noise		No matches found	No matches found		1	No MS2	FALSE	54721	68982.9	66676.5	66820	160319	3.46588e+06	3.29358e+06	3.35758e+06	144808	787888	8.16637e+06	5.81362e+06	114396	463615	7.40558e+06	5.43295e+06	294150	1.03263e+06	571821	4.11837e+06	2.77805e+06	814304	2.78383e+07	528600	139264	4.24846e+06	243067	2.24901e+06
Methyl (2E,4Z,6E,8E,10E,12E,14E,16E)-4,8,13,17-tetramethyl-18-oxo-2,4,6,8,10,12,14,16-octadecaoctaenoate	C23 H28 O3	352.204	10.837	0.2	4.96146e+07			3	46	22	Filled by re-detected peak	Filled by re-detected peak	Filled by re-detected peak	Filled by spectrum noise		No matches found	No matches found		1	DDA for preferred ion	FALSE	720095	360324	324069	342445	394510	986507	1.06421e+06	2.14241e+06	384455	454959	640093	435918	349442	579378	718153	687410	483481	2.78621e+06	505335	490020	1.06302e+07	636828	506904	540219	393798	595206	1.253e+06	648453
Kadsurin A	C21 H24 O6	372.157	8.938	0.2	8.41894e+07			3	8	8	Filled by re-detected peak	Filled by re-detected peak	Filled by re-detected peak	Filled by spectrum noise		Single match found	No matches found	63.9	4	DDA for preferred ion	FALSE	377279	484671	322184	330344	456404	4.96108e+06	4.2777e+06	4.84799e+06	441389	659652	742097	444444	386776	877467	913168	894193	873356	764760	1.01734e+06	630193	8.41894e+07	794277	1.6272e+06	934641	435422	2.40208e+06	1.98674e+06	735066
(2R)-2-Hydroxy-3-(phosphonooxy)propyl nonadecanoate	C22 H45 O7 P	452.289	8.678	0.2	1.13693e+07			3	13	12	Filled by re-detected peak	Filled by re-detected peak	Filled by re-detected peak	Filled by spectrum noise		No matches found	No matches found		1	No MS2	FALSE	130741	153626	143278	145878	207596	845169	1.09908e+06	941373	192339	336857	726308	187280	162354	393796	1.13693e+07	4.25186e+06	226957	248929	223098	1.57745e+06	1.71092e+06	418967	812820	302400	192985	602283	247432	657484
(+/-)-Methoprene	C19 H34 O3	310.251	9.535	0.2	1.24103e+07			3	30	5	Filled by re-detected peak	Filled by re-detected peak	Filled by re-detected peak	Filled by simulated peak		No matches found	No matches found		1	No MS2	FALSE	81029.2	181041	307128	227151	187955	683965	882178	1.24551e+06	136456	172776	262672	178809	106762	661403	286715	2.07112e+06	575997	206419	627205	166268	204660	459952	787575	978844	145573	194944	1.09558e+06	198144
6,12,17-Trihydroxy-16-methyl-8-(2-methyl-2-propanyl)-2,4,14,19-tetraoxahexacyclo[8.7.2.0~1,11~.0~3,7~.0~7,11~.0~13,17~]nonadecane-5,15,18-trione	C20 H24 O10	424.138	5.745	0.2	7.81012e+06			3	22	22	Filled by re-detected peak	Filled by re-detected peak	Filled by re-detected peak	Filled by spectrum noise		No matches found	No matches found		1	No MS2	FALSE	31634	19775.7	50079.7	46989.5	61319	569192	386210	598390	64381.5	105570	392747	60809.8	60203.2	114204	137425	139158	247007	68806.1	65141.6	155415	121335	78902.5	191472	57701.2	61961	142723	78496.3	157138
N-Nitrosoguvacoline	C7 H10 N2 O3	170.069	2.907	0.2	3.43589e+07			3	27	17	Filled by re-detected peak	Filled by re-detected peak	Filled by re-detected peak	Filled by simulated peak		No matches found	No matches found		1	No MS2	FALSE	401948	628490	321339	299753	332844	1.19884e+06	1.10013e+06	1.78927e+06	371006	478750	3.15766e+06	386122	325695	3.43589e+07	1.83039e+06	1.08118e+06	381427	599951	579725	681518	1.56724e+06	859481	1.01606e+06	626322	345379	551112	477853	698303
Bis(4-ethylbenzylidene)sorbitol	C24 H30 O6	414.204	17.703	0.2	7.25134e+09			4	14	11					99.6	No matches found	Multiple matches found		7	DDA for preferred ion	FALSE	3.0085e+07	4.26551e+07	3.09317e+07	3.25675e+07	2.77768e+09	2.55908e+09	2.73812e+09	3.4657e+09	2.81411e+09	2.90513e+09	3.38355e+09	1.67722e+09	7.25134e+09	2.67983e+09	3.97831e+09	1.93102e+09	3.00053e+09	2.11332e+09	1.15358e+09	2.12973e+09	1.9808e+09	1.94282e+09	2.27521e+09	2.27636e+09	2.59282e+09	3.49554e+09	1.72669e+09	2.26026e+09
3-BHA	C11 H16 O2	180.115	6.089	0.2	2.83163e+07			4	18	17	Filled by re-detected peak	Filled by re-detected peak	Filled by re-detected peak	Filled by matching ion		No matches found	No matches found		2	No MS2	FALSE	327622	1.27814e+06	340067	323699	6.46717e+06	8.06855e+06	8.18793e+06	9.46909e+06	5.99358e+06	8.57542e+06	1.07751e+07	2.72255e+06	1.94018e+06	1.18915e+07	1.37945e+07	1.03813e+07	3.60698e+06	1.31948e+06	541450	1.20507e+07	8.18679e+06	1.23912e+07	1.9174e+07	1.35636e+06	5.79137e+06	6.94836e+06	1.39617e+07	8.36364e+06
3-Hydroxypentadecanoic acid	C15 H30 O3	258.22	24.75	0.2	4.24794e+07			4	50	20	n/a	n/a	n/a	Filled by re-detected peak		No matches found	No matches found		1	DDA for preferred ion	FALSE	936134	1.12484e+06	263769	290806	3.82476e+06	1.97655e+07	1.34412e+07	1.24145e+07	4.53427e+06	1.60974e+06	2.32487e+07	1.78319e+06	2.16783e+06	4.24794e+07	1.57106e+07	1.63363e+07	4.41662e+06	922482	771730	1.15048e+07	1.27028e+07	1.05536e+07	7.48061e+06	9.25573e+06	4.03944e+06	2.07512e+07	1.27043e+06	1.88877e+07
Testosterone diacetate	C23 H34 O4	374.246	7.92	0.2	1.26434e+08			3	13	8	n/a	n/a	n/a	Filled by spectrum noise		No matches found	No matches found		2	DDA for preferred ion	FALSE	142351	169448	138350	153995	298655	9.78825e+06	9.47617e+06	1.20033e+07	277793	498717	1.32397e+06	297636	226292	1.48594e+06	2.31997e+06	3.17128e+06	408966	538881	363271	2.20779e+06	3.17668e+06	2.56521e+06	5.91493e+06	971485	314480	2.06012e+06	530886	8.25421e+07
Lovastatin	C24 H36 O5	404.256	9.447	0.2	6.80546e+07			3	11	3	Filled by re-detected peak	Filled by re-detected peak	Filled by re-detected peak	Filled by spectrum noise		No matches found	No matches found		2	DDA for other ion	FALSE	173936	215878	196777	213598	539438	4.47231e+06	4.68445e+06	5.51382e+06	264956	462695	739125	393813	227591	2.45143e+06	1.51323e+06	1.04178e+06	817902	6.80546e+07	686752	514231	3.34357e+06	942367	783221	482483	262640	1.67047e+06	1.99916e+07	1.03259e+06
4-Acetyl-1,3-benzoxazol-2(3H)-one	C9 H7 N O3	177.042	4.015	0.2	9.02906e+06			3	3	2	Filled by re-detected peak	Filled by re-detected peak	Filled by re-detected peak	Filled by spectrum noise		No matches found	No matches found		1	No MS2	FALSE	92421.1	65465.6	127641	142353	137350	904533	950411	946136	121000	137662	271171	283615	128017	374705	258870	180840	135589	148612	134120	210192	9.02906e+06	144904	120385	139745	159673	173045	190799	277467
LysoPC(P-18:0)	C26 H54 N O6 P	507.37	23.457	0.2	5.74903e+07			3	6	3	Filled by re-detected peak	n/a	Filled by re-detected peak	Filled by spectrum noise		No matches found	No matches found		1	DDA for preferred ion	FALSE	603817	685810	182951	183888	626912	8.53375e+06	9.45386e+06	9.3389e+06	636697	1.35926e+06	2.28721e+07	949826	1.18775e+06	5.03879e+07	8.28683e+06	1.73375e+06	1.53699e+06	1.27925e+06	1.32378e+06	2.58375e+06	4.35164e+06	2.08286e+06	1.30669e+06	946940	636545	959585	4.18667e+06	1.67455e+07
3-Hydroxy-5, 8-tetradecadiencarnitine	C21 H37 N O5	383.267	24.688	0.2	8.93079e+06			3	17	13	Filled by re-detected peak	Filled by re-detected peak	Filled by re-detected peak	Filled by simulated peak		No matches found	No matches found		1	DDA for preferred ion	FALSE	317715	308569	238522	264413	331019	1.29544e+06	1.82116e+06	1.63116e+06	551622	893899	817361	359340	324020	412308	585000	2.8538e+06	1.90167e+06	442699	328765	412932	367780	1.88062e+06	569459	482895	359531	441073	672873	374681
5-sulfooxymethylfurfural	C6 H6 O6 S	205.988	4.612	0.2	1.6403e+07			3	13	0	Filled by re-detected peak	Filled by re-detected peak	Filled by re-detected peak	Filled by spectrum noise		No matches found	No matches found		1	No MS2	FALSE	121567	64209	164179	164612	184124	1.42226e+06	1.62746e+06	1.83627e+06	166188	231746	5.38457e+06	1.18107e+06	192296	239320	469886	308078	268580	1.10252e+06	267732	345063	380824	248303	182647	190034	187405	193694	1.6403e+07	3.08536e+06
4-(Heptyloxy)benzoic acid	C14 H20 O3	236.141	12.658	0.2	2.0493e+07			3	14	12	Filled by re-detected peak	Filled by re-detected peak	Filled by re-detected peak	Filled by spectrum noise		No matches found	No matches found		1	DDA for preferred ion	FALSE	42145	44184.3	92991.6	83482	111460	862681	649121	756937	103649	86974.4	2.0493e+07	116869	92460	114045	130386	137178	106054	95957.7	131621	85377.6	108614	94168.3	263066	109027	100100	87323.3	79622.7	92574.9
(9Z,12Z,15Z,18Z,21Z)-tetracosapentaenoic acid	C24 H38 O2	358.287	22.632	0.2	9.06223e+07			3	6	3	Filled by re-detected peak	Filled by re-detected peak	Filled by re-detected peak	Filled by spectrum noise		No matches found	No matches found		2	DDA for preferred ion	FALSE	1.94136e+06	479561	342374	454398	1.74872e+06	8.31266e+06	9.27797e+06	9.26864e+06	1.58371e+06	2.75148e+06	9.06223e+07	3.08308e+06	1.64112e+06	3.24631e+06	1.82477e+07	3.47306e+07	2.65907e+06	4.23991e+06	3.07144e+06	4.20274e+06	3.0629e+06	3.7522e+06	4.91676e+06	2.6989e+06	1.83308e+06	4.61576e+06	4.11836e+06	1.52052e+07
(2S)-2-(2-Hydroxy-2-propanyl)-7-oxo-2,3-dihydro-7H-furo[3,2-g]chromen-9-yl beta-D-glucopyranoside	C20 H24 O10	424.138	6.108	0.2	2.47674e+07			3	31	6	Filled by re-detected peak	Filled by re-detected peak	Filled by re-detected peak	Filled by spectrum noise		No matches found	No matches found		1	DDA for preferred ion	FALSE	78105.5	46234.6	124968	123289	148842	813151	1.02549e+06	1.48661e+06	140519	362059	451719	127296	136380	203376	337849	287260	126233	172421	135302	472043	345881	262137	197990	111033	140378	212277	120851	231594
Trenbolone Acetate	C20 H24 O3	312.173	8.444	0.2	6.55329e+06			3	8	8	Filled by re-detected peak	Filled by re-detected peak	Filled by re-detected peak	Filled by spectrum noise		No matches found	No matches found		1	No MS2	FALSE	67115.4	93091.8	81226.1	86522.2	118660	517852	450355	527743	113669	240958	228538	133913	95743.4	233250	492855	749661	262314	456565	145241	219526	6.55329e+06	225137	616794	4.59916e+06	110737	186589	337549	591884
(6aR,11aR)-10-(3-Hydroxy-3-methylbutyl)-6a,11a-dihydro-6H-[1]benzofuro[3,2-c]chromene-3,9-diol	C20 H22 O5	342.147	8.248	0.2	2.06663e+07			3	26	14	Filled by re-detected peak	Filled by re-detected peak	Filled by re-detected peak	Filled by spectrum noise		No matches found	No matches found		2	DDA for preferred ion	FALSE	128314	96842.2	126865	128173	262099	2.34709e+06	2.2985e+06	3.55382e+06	242846	2.05426e+07	403072	421421	197115	465893	608324	881065	311732	2.85172e+06	297674	4.63863e+06	2.39938e+06	537707	2.06663e+07	3.3137e+06	248977	4.00044e+06	467613	1.61107e+06
Glycerol phenylbutyrate	C33 H38 O6	530.267	26.082	0.2	8.00157e+07			4	28	14						No matches found	No matches found		3	DDA for preferred ion	FALSE	1.3124e+06	1.05999e+06	1.37439e+06	1.83212e+06	5.29945e+07	3.13675e+07	5.03846e+07	6.3624e+07	5.72952e+07	4.20277e+07	6.02714e+06	1.13838e+07	8.00157e+07	2.44123e+07	3.86602e+07	4.06701e+07	4.49629e+07	1.83387e+07	2.2175e+07	4.08317e+07	3.56446e+07	2.43734e+07	3.07318e+07	4.01149e+07	5.08238e+07	4.04577e+07	7.98355e+06	4.36881e+07
mefexamide	C15 H24 N2 O3	280.179	6.669	0.2	1.2984e+08			4	23	22	n/a	Filled by matching ion	Filled by matching ion	Filled by matching ion		No matches found	No matches found		2	DDA for preferred ion	FALSE	130635	77055.9	222828	204774	2.78284e+07	3.80905e+07	4.391e+07	4.80654e+07	2.72175e+07	436552	3.90688e+07	7.75815e+06	1.648e+07	1.50471e+07	4.82069e+07	3.1227e+07	1.80507e+07	4.29638e+06	1.52042e+06	6.19899e+07	4.76776e+07	3.57849e+07	5.47164e+07	1.23832e+06	2.73917e+07	4.26327e+07	1.01065e+06	2.34146e+07
4-(5-Hydroxy-2-methyl-2-azabicyclo[2.2.2]oct-5-yl)-3-methylbutanoic acid	C13 H23 N O3	241.168	13.355	0.2	6.09302e+07			3	22	13	Filled by re-detected peak	n/a	Filled by spectrum noise	Filled by re-detected peak		No matches found	No matches found		2	DDA for preferred ion	FALSE	2.71762e+07	370782	457649	574209	3.061e+07	4.05221e+07	4.6337e+07	3.20684e+07	2.96069e+07	2.91157e+07	3.95194e+07	3.70381e+07	3.06545e+07	2.34424e+07	3.92679e+07	4.78617e+07	3.85853e+07	6.09302e+07	4.37549e+07	3.08403e+07	5.41253e+07	4.06491e+07	3.78073e+07	3.83665e+07	2.46589e+07	4.20733e+07	4.87811e+07	5.08608e+07
OLEOYL TYROSINE	C27 H43 N O4	445.32	24.95	0.2	8.69741e+07			3	6	5	Filled by re-detected peak	Filled by re-detected peak	Filled by re-detected peak	Filled by spectrum noise		No matches found	No matches found		2	DDA for preferred ion	FALSE	233073	256612	247007	273649	351706	5.93769e+06	5.66384e+06	6.3766e+06	370617	3.69394e+06	8.69741e+07	343157	336418	609260	7.93747e+06	3.35545e+06	390209	643564	411454	620127	604832	2.35994e+06	635161	1.18948e+06	374225	4.24615e+06	1.34541e+06	469921
Monocerin	C16 H20 O6	308.126	6.133	0.2	1.1147e+08			3	17	1	Filled by re-detected peak	Filled by re-detected peak	Filled by re-detected peak	Filled by spectrum noise		No matches found	No matches found		2	DDA for preferred ion	FALSE	95488	104105	118727	115760	190153	3.33905e+06	3.93407e+06	4.72575e+06	175950	554009	1.31942e+06	226541	130780	854853	911437	742542	315214	550825	294901	941445	1.04576e+06	870664	655968	495334	182174	739347	349889	884156
12a-Hydroxy-3-oxo-4,6-choladien-24-oic acid	C24 H34 O4	386.246	9.448	0.2	4.33002e+07			3	7	2	Filled by re-detected peak	Filled by re-detected peak	Filled by re-detected peak	Filled by spectrum noise		No matches found	No matches found		2	DDA for preferred ion	FALSE	164796	204534	186437	202374	445196	3.1342e+06	3.4635e+06	3.55936e+06	251034	408521	678445	373120	249041	1.60839e+06	1.00978e+06	1.31824e+06	437574	4.33002e+07	463335	353691	3.56811e+06	759871	648078	399744	248839	1.05652e+06	1.32797e+07	531968
N~6~,N~6~-Dimethyllysine	C8 H18 N2 O2	174.137	1.82	0.086	2.58462e+07			4	41	22	Filled by re-detected peak	Filled by re-detected peak	Filled by re-detected peak	n/a		No matches found	No matches found		1	No MS2	FALSE	140816	320593	138707	141090	6.1653e+06	2.94859e+06	2.81509e+06	3.83982e+06	6.36175e+06	2.16183e+06	1.18417e+06	149798	215795	8.38654e+06	5.66273e+06	3.69245e+06	181626	573508	254673	339133	820927	422978	223742	218232	6.57841e+06	545899	202511	7.20857e+06
(1R,2R,5S,8R,10R,14R)-20-hydroxy-1,2,14,18,18-pentamethyl-17-oxo-8-(prop-1-en-2-yl)pentacyclo[11.8.0.0Â?,Âaâ°.0âµ,âa.0Âaâ´,Âaâa]henicosane-5-carboxylic acid	C30 H46 O4	470.34	11.375	0.2	4.92693e+07			4	22	19	Filled by re-detected peak	Filled by re-detected peak	Filled by re-detected peak	Filled by re-detected peak	67.9	Multiple matches found	No matches found		2	DDA for preferred ion	FALSE	315770	353254	306064	312465	4.81429e+06	8.13338e+06	8.5909e+06	9.1418e+06	5.3396e+06	1.12992e+07	2.08308e+06	948101	451442	2.01873e+06	4.92693e+07	1.31635e+07	4.26908e+06	2.87098e+06	548435	689061	4.29158e+07	2.98584e+06	2.71291e+06	1.37041e+07	5.21852e+06	2.36503e+06	1.41137e+06	1.22792e+07
Atagabalin	C10 H19 N O2	185.141	10.633	0.2	2.73618e+07			3	15	11	Filled by re-detected peak	Filled by re-detected peak	Filled by re-detected peak	Filled by spectrum noise		No matches found	No matches found		1	DDA for preferred ion	FALSE	61290.3	43536.1	106520	115393	149247	6.44e+06	5.91276e+06	7.89903e+06	142371	1.44734e+06	2.59779e+07	229993	123324	1.60748e+07	1.84477e+07	2.73618e+07	175248	316589	167430	1.69889e+07	1.27359e+07	5.03995e+06	764060	539440	128931	1.19042e+06	270135	2.14392e+06
Talampanel	C19 H19 N3 O3	337.143	6.523	0.2	4.13684e+07			3	9	4	Filled by re-detected peak	Filled by re-detected peak	Filled by re-detected peak	Filled by spectrum noise		No matches found	No matches found		1	DDA for preferred ion	FALSE	47368.4	75551.8	59183	62931.7	119064	1.3316e+06	1.3404e+06	1.55342e+06	116103	334351	2.71023e+06	103478	75047.1	577715	635061	2.05944e+06	165320	287618	124096	4.13684e+07	704464	426853	376924	309415	114909	500067	172778	436764
1-Myristoyl-sn-glycerol 3-phosphate	C17 H35 O7 P	382.211	6.353	0.2	5.26537e+06			3	23	4	Filled by re-detected peak	Filled by re-detected peak	Filled by re-detected peak	Filled by spectrum noise		No matches found	No matches found		1	No MS2	FALSE	28244.4	18704.9	45720.4	49865.9	54139.1	153106	183261	240029	56147.8	54015.8	183578	55415.7	56560.9	99218.7	261591	117140	49505.4	60558.1	52835.4	139033	99738.3	80567.8	68451.9	47155.3	53352.9	91672.6	50960.7	73992.1
6,10,14-Trimethyl-2-methylenepentadecanal	C19 H36 O	280.277	26.917	0.2	7.17737e+06			3	13	13	Filled by re-detected peak	Filled by re-detected peak	Filled by re-detected peak	Filled by spectrum noise		No matches found	No matches found		1	No MS2	FALSE	264128	245019	230060	207049	254125	621689	756295	601495	257819	250941	246069	233045	222945	246212	237675	886300	378845	264521	258212	277300	250410	3.50384e+06	991016	2.04157e+06	236510	255526	1.20655e+06	244184
MFCD00059633	C14 H28 O3	244.204	22.863	0.2	1.19237e+08			4	30	28						No matches found	No matches found		1	DDA for preferred ion	FALSE	913083	3.56439e+06	294618	99449	1.11263e+07	2.31988e+07	1.90514e+07	2.62305e+07	1.24363e+07	1.11368e+07	4.13116e+07	6.9611e+06	1.305e+06	8.54524e+07	4.1691e+07	1.09147e+07	2.9006e+06	4.20143e+06	1.78033e+06	7.40872e+06	5.08834e+06	3.10892e+06	5.7915e+06	5.15635e+06	1.24495e+07	7.27488e+06	3.39986e+06	1.19237e+08
8-{[2-Hydroxy-2-(4-hydroxyphenyl)ethyl](methyl)amino}-1,3,7-trimethyl-3,7-dihydro-1H-purine-2,6-dione	C17 H21 N5 O4	359.16	5.58	0.2	7.06304e+07			2	19	0	Filled by re-detected peak	Filled by simulated peak	Filled by re-detected peak	Filled by spectrum noise		No matches found	No matches found		1	DDA for preferred ion	FALSE	66690.4	109408	73656.9	65555.3	139979	1.58186e+06	2.88466e+06	2.07027e+06	121883	390906	1.10986e+06	104008	78309.4	927256	1.55695e+06	1.02928e+07	166329	285631	137264	823870	1.28692e+06	722243	352541	7.06304e+07	130588	508708	175229	673638
Phenylacetylglycine dimethylamide	C12 H16 N2 O2	220.121	5.605	0.2	2.31516e+07			3	31	28	Filled by re-detected peak	Filled by re-detected peak	Filled by re-detected peak	Filled by spectrum noise		No matches found	No matches found		2	No MS2	FALSE	105278	172712	116586	105143	220971	4.50487e+06	2.34385e+06	3.49149e+06	190540	618046	2.31516e+07	174294	125050	2.10399e+07	1.83075e+07	1.05395e+07	287348	1.73239e+07	253765	4.61775e+06	3.40263e+06	3.80684e+06	825758	691886	210688	1.33339e+06	277075	4.44195e+06
PD-128042	C23 H39 N O4	393.288	26.46	0.2	1.64119e+07			3	50	6	Filled by re-detected peak	Filled by re-detected peak	n/a	Filled by simulated peak		No matches found	No matches found		1	No MS2	FALSE	223352	240503	225897	190106	221093	2.04184e+06	3.52881e+06	5.80123e+06	301904	279849	218172	205241	242101	210886	1.25328e+06	1.39503e+07	2.86172e+06	214285	211692	1.88662e+06	221070	9.88929e+06	1.64119e+07	4.9897e+06	278782	233941	231924	209700
Lexibulin	C24 H30 N6 O2	434.244	23.157	0.2	4.19208e+07			3	39	16	Filled by re-detected peak	Filled by re-detected peak	Filled by re-detected peak	Filled by simulated peak		No matches found	No matches found		1	DDA for preferred ion	FALSE	604237	384367	419791	286719	616249	1.42944e+07	1.34983e+07	6.24367e+06	1.00195e+06	1.18704e+06	916050	1.21473e+06	603572	1.30246e+06	1.07611e+07	9.84375e+06	1.44011e+06	1.31608e+06	1.71354e+06	2.67491e+06	1.01576e+06	2.14019e+07	1.83715e+07	2.76353e+07	778991	884927	4.30199e+06	5.54806e+06
5-(3',4',5'-Trihydroxyphenyl)-gamma-valerolactone-4'-O-sulphate	C11 H12 O8 S	304.025	5.247	0.2	2.73233e+07			3	9	8	Filled by re-detected peak	Filled by re-detected peak	Filled by re-detected peak	Filled by spectrum noise		No matches found	No matches found		1	DDA for preferred ion	FALSE	53322.7	31297.3	83439.8	78061.5	89040.8	578937	503997	592158	88304.6	135473	235397	154489	85842	163672	229697	146334	82690	1.73923e+06	137130	161290	176773	117201	91859.4	135871	83865.8	81969.2	805182	248085
Tranilast	C18 H17 N O5	327.111	8.593	0.2	2.4109e+07			3	33	14	Filled by re-detected peak	Filled by re-detected peak	Filled by re-detected peak	Filled by spectrum noise		No matches found	No matches found		2	DDA for preferred ion	FALSE	126531	123128	154596	155163	221556	1.11767e+06	1.18133e+06	1.95888e+06	210613	284108	542107	256578	184933	410892	593708	2.4109e+07	288445	513706	265746	466116	875815	3.63064e+06	426950	2.47598e+06	215303	440779	279633	485441
(2R)-1-[(Hydroxy{[(2R,3R,5S,6R)-2,3,4,5,6-pentahydroxycyclohexyl]oxy}phosphoryl)oxy]-3-(palmitoyloxy)-2-propanyl (9Z,12Z)-9,12-octadecadienoate	C43 H79 O13 P	834.527	10.715	0.2	2.52154e+07			3	20	13	Filled by re-detected peak	Filled by re-detected peak	Filled by re-detected peak	Filled by spectrum noise		No matches found	No matches found		1	No MS2	FALSE	47746.7	34974.9	85269.5	91707.5	117573	236973	214675	312736	108970	117018	88050.6	104339	98826.4	123147	133812	115628	110651	2.52154e+07	105929	125766	148748	122794	150950	115815	107279	104830	2.93341e+06	107794
N-[(2S,3R)-3-Amino-2-hydroxy-4-phenylbutanoyl]-D-leucine	C16 H24 N2 O4	308.174	8.675	0.2	2.32803e+07			4	31	29	Filled by re-detected peak	Filled by re-detected peak	Filled by re-detected peak	Filled by re-detected peak		No matches found	No matches found		1	DDA for preferred ion	FALSE	57500.8	39595.2	92770.4	94053.1	3.11467e+06	4.89258e+06	4.52791e+06	5.74566e+06	2.47845e+06	140214	1.06485e+07	175124	277823	431032	1.32259e+07	2.90599e+06	138936	310578	134258	3.60239e+06	2.32803e+07	7.10786e+06	4.50271e+06	145155	2.97389e+06	2.32849e+06	210623	8.92118e+06
N-adenylylanthranilic acid	C17 H19 N6 O8 P	466.1	3.863	0.2	3.01092e+07			4	29	21						No matches found	No matches found		1	DDA for preferred ion	FALSE	69297.2	37887.2	96254.6	89325.2	8.69889e+06	1.64635e+07	1.31438e+07	1.54738e+07	7.8691e+06	2.44071e+07	3.25434e+06	7.46522e+06	3.17589e+06	1.92348e+07	7.69683e+06	1.40364e+07	1.37131e+07	3.67048e+06	2.10511e+07	1.71346e+07	1.03557e+07	7.21285e+06	2.59283e+07	1.6096e+07	7.70922e+06	1.11467e+07	9.65109e+06	4.23124e+06
Bis(3,5,5-trimethylhexyl) phthalate	C26 H42 O4	418.308	8.627	0.2	1.8221e+07			4	33	22	Filled by re-detected peak	Filled by re-detected peak	Filled by re-detected peak	Filled by re-detected peak	83.3	Single match found	No matches found		1	DDA for preferred ion	FALSE	1.41264e+06	1.9414e+06	2.50918e+06	2.05614e+06	961403	1.80861e+06	2.07924e+06	1.66721e+06	840099	678405	1.00891e+06	2.91026e+06	2.08307e+06	1.12224e+07	1.07308e+07	1.25483e+06	1.10218e+06	3.38059e+06	1.06064e+06	1.75787e+06	1.8221e+07	2.44415e+06	1.40351e+06	3.5361e+06	1.01345e+06	1.41139e+06	975339	2.11019e+06
Samidorphan	C21 H26 N2 O4	370.19	5.706	0.2	1.10268e+07			3	35	27	Filled by re-detected peak	Filled by re-detected peak	Filled by re-detected peak	Filled by spectrum noise		No matches found	No matches found		1	DDA for preferred ion	FALSE	54711.6	89450.6	65701.5	58802.9	208287	1.62483e+06	2.01447e+06	953567	103267	2.01219e+06	1.09547e+06	500974	66985.6	873088	1.4273e+06	703355	5.4413e+06	455856	3.1257e+06	820512	4.07738e+06	925566	296540	5.1371e+06	213129	567436	2.32619e+06	895693
2,6-di-tert-butylhydroquinone	C14 H22 O2	222.162	6.005	0.2	2.89929e+07			4	16	15	Filled by re-detected peak	Filled by re-detected peak	Filled by re-detected peak	n/a		No matches found	No matches found		1	DDA for preferred ion	FALSE	124686	1.19893e+06	117277	436206	4.20605e+06	4.73298e+06	3.3966e+06	4.25679e+06	4.88974e+06	924177	1.11428e+06	6.59236e+06	1.14645e+06	1.17281e+06	1.61964e+06	874182	465002	637698	345147	931304	2.89929e+07	1.02239e+06	2.25301e+06	718668	4.13996e+06	7.39551e+06	677132	1.19517e+06
2-(3-Hydroxy-4,5-dimethoxyphenyl)-7-methoxy-8-chromanol	C18 H20 O6	332.126	5.978	0.2	1.37229e+07			4	33	21	Filled by re-detected peak	Filled by re-detected peak	Filled by re-detected peak	Filled by re-detected peak		No matches found	No matches found		1	DDA for preferred ion	FALSE	35099.7	21934.7	58511.2	58760.5	1.88762e+06	3.963e+06	3.60299e+06	3.51772e+06	1.63984e+06	1.03206e+06	1.37229e+07	65254.7	66653.3	664714	1.32927e+07	1.61914e+06	834931	576438	144031	1.62251e+06	3.21609e+06	1.04893e+07	1.61057e+06	880184	2.07377e+06	6.48088e+06	659197	5.2851e+06
Azithromycin impurity A	C37 H70 N2 O12	734.493	6.379	0.2	7.09488e+08			3	10	3	n/a	n/a	n/a	Filled by spectrum noise	62.8	No matches found	Single match found		2	DDA for preferred ion	FALSE	95204.9	158774	117437	124670	245735	3.03488e+07	3.14288e+07	3.66355e+07	226091	4.8852e+07	1.63419e+06	292106	154285	1.46733e+06	1.30202e+06	7.09488e+08	473953	786077	406746	1.04819e+06	1.45702e+06	1.17021e+06	690109	911813	259656	977851	560591	1.16972e+06
S-(3-oxo-3-carboxy-n-propyl)cysteine	C7 H11 N O5 S	221.036	3.869	0.2	6.72596e+07			4	15	12	Filled by re-detected peak	Filled by re-detected peak	Filled by re-detected peak	Filled by re-detected peak		No matches found	No matches found		1	No MS2	FALSE	294786	215065	122348	114580	6.07192e+06	5.44269e+06	4.8454e+06	6.90529e+06	6.21102e+06	6.22179e+06	1.38705e+06	1.22648e+07	5.44643e+06	958037	1.20576e+06	1.69053e+06	4.90638e+06	5.10975e+06	1.27856e+07	3.71838e+06	1.32243e+06	1.33815e+06	1.99549e+07	1.14553e+07	6.78854e+06	2.32384e+06	2.40225e+06	835124
2-[(8E,11E,14Z)-8,11,14-Heptadecatrien-1-yl]-6-hydroxybenzoic acid	C24 H34 O3	370.251	27.331	0.2	6.40937e+07			3	16	16	Filled by re-detected peak	Filled by re-detected peak	n/a	Filled by spectrum noise		No matches found	No matches found		1	DDA for preferred ion	FALSE	151919	47210.1	66516.8	80650.5	199702	5.42436e+06	7.1381e+06	5.44479e+06	187764	250011	2.14848e+07	8.47661e+06	199266	230810	6.40937e+07	1.20214e+07	227717	296656	171034	236340	227402	534359	3.13194e+06	1.04159e+06	186254	236318	562787	1.00221e+06
Benzoyldehydro-2,3-dihydroxy-benzone	C13 H13 N O3	231.09	6.84	0.063	9.79321e+06			3	28	17	Filled by re-detected peak	Filled by re-detected peak	Filled by re-detected peak	Filled by simulated peak		No matches found	No matches found		1	No MS2	FALSE	79496.5	119881	88954.5	91669.8	218974	1.28008e+06	2.24781e+06	2.18223e+06	291378	415699	765323	294856	963653	716970	917143	693141	4.57639e+06	720382	4.22829e+06	783563	871343	538680	9.79321e+06	846394	294518	2.26064e+06	7.09941e+06	1.83455e+06
5'-Deoxy-5'-{[3-(methylammonio)propyl]amino}adenosine	C14 H25 N7 O3	339.202	21.818	0.2	3.19431e+07			4	13	10	Filled by re-detected peak	Filled by re-detected peak	Filled by re-detected peak	Filled by re-detected peak		No matches found	No matches found		1	DDA for preferred ion	FALSE	1.99147e+07	2.05594e+07	2.85208e+06	4.92774e+06	2.03495e+07	2.25776e+07	1.73023e+07	1.73846e+07	1.90294e+07	1.56545e+07	1.6985e+07	1.77055e+07	2.74568e+07	2.02203e+07	1.42769e+07	2.02787e+07	2.26022e+07	2.63855e+07	2.54385e+07	3.19431e+07	2.26269e+07	1.39528e+07	2.20404e+07	2.35569e+07	1.88601e+07	2.58053e+07	2.11618e+07	2.05196e+07
Eugenone	C13 H16 O5	252.1	8.764	0.2	8.15878e+06			3	24	9	Filled by re-detected peak	Filled by re-detected peak	Filled by re-detected peak	Filled by spectrum noise		No matches found	No matches found		1	DDA for preferred ion	FALSE	41630.9	29862.4	68742	73020.3	99053.4	583368	633349	903269	77568.7	102236	3.77359e+06	1.94249e+06	83740.8	104162	8.15878e+06	2.95606e+06	108824	114832	105015	85397.7	181138	621578	330644	96401.9	90157.6	89815.1	196022	228874
(2Z)-2-Benzylidene-6-heptenal	C14 H16 O	200.12	8.406	0.2	8.69396e+07			3	26	9	Filled by re-detected peak	Filled by re-detected peak	Filled by re-detected peak	Filled by spectrum noise		No matches found	No matches found		2	DDA for preferred ion	FALSE	137491	186900	167547	165540	233176	2.54144e+06	3.94674e+06	4.3724e+06	236772	501915	551096	280761	188863	485859	1.09614e+06	521186	329193	419051	341073	423912	615302	2.43678e+06	427531	404311	230665	388665	409570	483124
MFCD00672388	C15 H20 N2 O2	260.153	6.264	0.057	4.01468e+07			4	32	19						No matches found	No matches found		1	DDA for preferred ion	FALSE	35700.8	23086.2	56597.7	60430.1	4.5024e+06	1.38451e+07	1.16329e+07	1.18008e+07	5.7874e+06	3.48652e+07	2.45357e+06	2.05948e+06	7.05165e+06	2.36008e+07	6.88444e+06	8.58027e+06	1.19629e+07	2.43256e+07	2.23031e+07	4.14182e+06	1.05158e+07	7.24536e+06	9.01588e+06	2.90924e+07	5.23239e+06	6.07704e+06	1.72905e+07	1.80276e+07
Levomepromazine	C19 H24 N2 O S	328.162	3.295	0.2	1.98069e+07			3	15	9	Filled by re-detected peak	Filled by re-detected peak	Filled by re-detected peak	Filled by spectrum noise		No matches found	No matches found		1	No MS2	FALSE	165973	402893	207806	196682	175474	1.79128e+06	1.87006e+06	1.40128e+06	179581	961740	1.63361e+06	215642	165899	1.98069e+07	2.87627e+06	880273	209186	236238	211297	1.86291e+06	9.77799e+06	1.79643e+06	183869	1.2627e+06	164741	431241	216970	649512
2-[(2E)-5-(3,3-Dimethyl-2-oxiranyl)-3-methyl-2-penten-1-yl]-1,3,5-benzenetriol	C16 H22 O4	278.152	24.001	0.2	1.33931e+08		Other	4	32	11	Filled by re-detected peak	Filled by re-detected peak	Filled by re-detected peak	Filled by re-detected peak		No matches found	No matches found		2	DDA for preferred ion	FALSE	1.12864e+07	1.82965e+07	8.60295e+06	8.96177e+06	2.23289e+07	1.05717e+07	1.20162e+07	1.44485e+07	2.1117e+07	1.47819e+07	7.79425e+06	1.00624e+07	1.33931e+08	9.32393e+06	7.09652e+06	2.52091e+07	2.32079e+07	1.50619e+07	2.86842e+07	2.44055e+07	1.71404e+07	1.7362e+07	1.50609e+07	2.14227e+07	1.85482e+07	2.43552e+07	1.50703e+07	2.20228e+07
Penbutolol	C18 H29 N O2	291.22	7.794	0.049	6.09562e+07			3	18	4	Filled by re-detected peak	Filled by re-detected peak	Filled by re-detected peak	Filled by spectrum noise		No matches found	No matches found		1	DDA for preferred ion	FALSE	114874	73311.3	65026.7	70871.1	209456	6.52547e+06	5.98197e+06	4.55495e+06	184427	704349	6.09562e+07	163648	169837	736926	467848	7.83889e+06	271283	616310	231489	434986	4.268e+06	5.31421e+06	520254	340199	874728	3.04599e+06	350240	1.9965e+06
(2Z)-4-Methyl-2-phenyl-2-pentenal	C12 H14 O	174.105	9.616	0.2	1.82042e+07			3	17	15	Filled by re-detected peak	Filled by re-detected peak	Filled by re-detected peak	Filled by simulated peak		No matches found	No matches found		1	No MS2	FALSE	111363	124857	277307	248070	182922	3.41067e+06	4.05165e+06	2.88188e+06	458141	4.54928e+06	1.59233e+07	733856	430716	353250	1.82042e+07	261360	173287	199508	544938	583491	593902	850877	1.59016e+06	300182	465567	208749	1.18911e+06	759451
(2R)-3-{[(2-Aminoethoxy)(hydroxy)phosphoryl]oxy}-2-hydroxypropyl pentadecanoate	C20 H42 N O7 P	439.27	20.381	0.2	7.00431e+09			3	6	6	n/a	n/a	n/a	Filled by simulated peak		No matches found	No matches found		6	DDA for preferred ion	FALSE	750244	1.00159e+06	949626	1.20838e+06	2.43562e+06	2.09898e+09	1.93569e+09	2.18637e+09	2.07743e+06	6.99671e+08	2.06146e+09	5.88172e+07	1.81039e+06	6.44431e+09	2.72046e+09	8.49118e+08	2.3838e+08	1.96006e+08	1.13589e+08	1.39061e+09	2.34219e+09	1.89568e+09	9.58128e+08	1.45485e+09	1.90824e+06	3.69043e+09	1.37967e+09	2.28933e+09
MDMA	C11 H15 N O2	193.111	3.083	0.2	5.95886e+07			3	6	0	Filled by re-detected peak	Filled by re-detected peak	Filled by re-detected peak	Filled by simulated peak		No matches found	No matches found		1	No MS2	FALSE	796721	1.29561e+06	983016	673345	592900	1.36073e+07	1.29573e+07	1.20218e+07	607546	1.24374e+06	1.69429e+07	825768	167944	961949	1.77269e+07	4.58274e+07	1.34583e+06	1.57411e+06	710628	4.89755e+07	3.87601e+06	8.40834e+06	3.06748e+06	1.04248e+06	732322	2.28188e+07	816486	3.40982e+07
nialamide	C16 H18 N4 O2	298.142	6.93	0.2	3.8659e+07			4	46	23	Filled by re-detected peak	Filled by re-detected peak	Filled by re-detected peak	Filled by matching ion		No matches found	No matches found		4	DDA for preferred ion	FALSE	4.3939e+06	291475	264996	244229	1.216e+07	6.9438e+06	7.08954e+06	9.46983e+06	1.67384e+07	6.20328e+06	3.41399e+06	1.53582e+07	3.8659e+07	1.67631e+07	9.37319e+06	3.08281e+06	8.04288e+06	7.34619e+06	8.44567e+06	7.45765e+06	5.99066e+06	8.17092e+06	1.46873e+07	4.41102e+06	1.63094e+07	7.9043e+06	7.77018e+06	6.37963e+06
Etoglucid	C12 H22 O6	262.142	6.029	0.2	1.20392e+08			3	14	4	n/a	n/a	n/a	Filled by spectrum noise		No matches found	No matches found		2	DDA for preferred ion	FALSE	96881	355641	125042	113409	326133	8.14509e+06	8.80282e+06	1.07001e+07	327902	1.44646e+06	1.41465e+06	306368	187991	1.30838e+06	1.80233e+06	1.04838e+06	2.467e+07	1.32181e+07	390582	1.22923e+06	1.30989e+06	822413	642537	502418	334351	7.34845e+07	1.20392e+08	1.14585e+06
Perindoprilat	C17 H28 N2 O5	340.2	12.343	0.2	3.12259e+07			3	22	1	Filled by re-detected peak	Filled by re-detected peak	Filled by re-detected peak	Filled by spectrum noise		No matches found	No matches found		1	No MS2	FALSE	209715	274718	251126	258551	314937	1.78363e+06	1.44285e+06	1.14454e+06	290127	465842	3.12259e+07	361952	285236	494534	1.93596e+06	3.64783e+06	335543	340358	288942	1.31595e+06	1.80515e+06	364170	5.40265e+06	327999	279105	2.36782e+06	386143	397253
Selexipag	C26 H32 N4 O4 S	496.217	22.517	0.2	1.45523e+08			3	14	4	Filled by re-detected peak	Filled by re-detected peak	Filled by re-detected peak	Filled by spectrum noise		No matches found	No matches found		3	DDA for preferred ion	FALSE	2.77117e+06	399532	325623	358438	2.32212e+06	5.24411e+06	5.57952e+06	6.84904e+06	2.34004e+06	3.84304e+06	1.01083e+07	4.38022e+06	2.25928e+06	3.79763e+06	3.21743e+06	1.79102e+07	3.62269e+06	5.75961e+06	3.93726e+06	3.75779e+06	4.34254e+06	4.27789e+06	5.0119e+06	6.5572e+06	2.31659e+06	3.65563e+06	5.51075e+06	1.45523e+08
Kuraridinol	C26 H32 O7	456.215	9.472	0.2	2.81965e+08			3	17	10	n/a	n/a	n/a	Filled by simulated peak		No matches found	No matches found		1	DDA for preferred ion	FALSE	86590.9	109155	100590	106336	153750	1.06975e+07	1.01366e+07	1.38778e+07	192465	206320	356485	281030	105580	314972	354345	251313	228965	266485	224527	189406	6.16234e+06	344259	324480	1.2122e+07	337022	223139	2.81965e+08	393808
2-(Diethylamino)ethanol	C6 H15 N O	117.116	1.691	0.2	8.23495e+06			4	14	14	Filled by re-detected peak	Filled by re-detected peak	Filled by re-detected peak	Filled by re-detected peak		No matches found	No matches found		1	No MS2	FALSE	61718.8	166277	67250.6	66517.5	3.91178e+06	4.88027e+06	4.59424e+06	5.5383e+06	3.92649e+06	7.9102e+06	2.35713e+06	4.31167e+06	4.71499e+06	6.48747e+06	4.35108e+06	5.62907e+06	6.05668e+06	6.75998e+06	5.42582e+06	5.35487e+06	4.35901e+06	5.103e+06	8.23495e+06	4.68359e+06	4.00485e+06	4.74389e+06	6.01748e+06	3.60046e+06
Sec-O-glucosylhamaudol	C21 H26 O10	438.153	6.096	0.2	3.08301e+07		Superpathway of trichothecene biosynthesis	3	20	18	Filled by re-detected peak	Filled by re-detected peak	Filled by re-detected peak	Filled by spectrum noise		No matches found	No matches found		1	No MS2	FALSE	31522.3	19526.7	48510.4	51960.8	61246	1.38223e+06	922515	1.17e+06	54701.9	93339.5	145286	54182.7	57598.7	85894	136999	121321	53038	55489.6	53620.1	127561	294465	3.76756e+06	73200.1	45760.3	57994.2	89653.1	3.08301e+07	112136
Methyl 11-(6-oxabicyclo[3.1.0]hex-2-yl)undecanoate	C17 H30 O3	282.219	24.76	0.2	7.65653e+06			2	36	0	Filled by simulated peak	Filled by re-detected peak	Filled by re-detected peak	Filled by simulated peak		No matches found	No matches found		1	DDA for preferred ion	FALSE	266520	332703	271715	277754	340097	1.40017e+06	925222	1.54894e+06	437303	536290	597988	521182	346152	361108	423537	6.69569e+06	1.63201e+06	423361	360871	598465	394438	7.65653e+06	462184	643203	311090	403517	528428	342408
N,N'-Di(2,3-butadien-1-yl)-1,4-butanediamine	C12 H20 N2	192.163	1.906	0.2	1.81089e+07			3	16	8	Filled by re-detected peak	Filled by re-detected peak	Filled by re-detected peak	Filled by spectrum noise		No matches found	No matches found		1	No MS2	FALSE	212211	457943	222107	209301	224862	663866	667319	497080	216325	1.81089e+07	1.50827e+06	223912	226157	375547	9.29886e+06	462552	841923	293420	284280	381368	545165	470077	316975	241954	208546	292824	407483	396708
ALA-PRO	C8 H14 N2 O3	186.101	5.537	0.048	3.16863e+07			3	12	10	Filled by re-detected peak	Filled by re-detected peak	Filled by re-detected peak	Filled by simulated peak		No matches found	No matches found		1	No MS2	FALSE	57215.3	92911.9	67231.3	58217.6	193590	5.89199e+06	5.17166e+06	6.61842e+06	407832	483918	1.83975e+07	97537	64500.5	1.48875e+07	1.08591e+07	3.16863e+07	463931	6.80536e+06	126708	5.0668e+06	1.39684e+07	1.07277e+07	705359	1.13078e+06	211808	924002	380629	4.71824e+06
5-[(Z)-2-{4-Hydroxy-3-[(1Z)-3-methyl-1,3-butadien-1-yl]phenyl}vinyl]-1,3-benzenediol	C19 H18 O3	294.126	10.854	0.2	6.18766e+08			3	9	3	n/a	n/a	n/a	Filled by spectrum noise		No matches found	No matches found		2	DDA for preferred ion	FALSE	233843	180582	242102	249178	287594	2.39225e+07	2.47465e+07	2.84995e+07	280920	312258	372221	417644	263807	2.54499e+06	6.18766e+08	365971	335038	780361	352858	333457	474373	471486	367589	342260	257932	324588	503320	338423
lysophosphatidylcholine 14:1(9Z)/0:0	C22 H44 N O7 P	465.286	21.886	0.091	3.0425e+08			3	14	0	n/a	Filled by matching ion	Filled by matching ion	Filled by spectrum noise		No matches found	No matches found		2	DDA for preferred ion	FALSE	1.21635e+07	207601	174889	224735	1.04861e+07	7.89447e+07	9.1569e+07	1.04985e+08	9.96727e+06	1.211e+07	9.72324e+06	8.05218e+06	9.83642e+06	3.0425e+08	1.14564e+07	1.03727e+07	7.80745e+06	9.30597e+06	8.32438e+06	1.20125e+07	1.03835e+07	8.39973e+06	1.24268e+07	8.83235e+06	9.92435e+06	3.80021e+07	9.42936e+06	9.66985e+06
3-aza-?-homocholest-4?-en-4-one	C27 H45 N O	399.35	9.051	0.2	4.80742e+07			2	4	0	Filled by spectrum noise	Filled by matching ion	n/a	Filled by simulated peak		No matches found	No matches found		1	DDA for preferred ion	FALSE	79785.6	116460	89143.2	92891.3	199668	196141	1.84795e+07	1.95376e+07	173772	3.47183e+07	214820	123989	108182	292889	294892	6.68278e+06	147033	163811	152335	1.37167e+07	1.42039e+07	209045	2.47598e+07	1.27587e+07	138149	4.45232e+06	163336	4.80742e+07
(+)-castanospermine	C8 H15 N O4	189.099	3.919	0.2	1.15626e+07			4	10	3	Filled by re-detected peak	Filled by re-detected peak	Filled by re-detected peak	Filled by re-detected peak		No matches found	No matches found		1	DDA for preferred ion	FALSE	72839.8	38485	98332.9	90655.5	504114	760262	689370	683503	600624	524183	477378	342435	165131	1.84311e+06	826925	463560	5.32426e+06	1.12587e+06	616779	397143	2.22641e+06	423361	473386	1.23303e+06	660908	126805	6.14365e+06	470319
5-[(1S,2R,4aR)-5-(Hydroxymethyl)-1,2,4a-trimethyl-1,2,3,4,4a,7,8,8a-octahydro-1-naphthalenyl]-3-methylpentanoic acid	C20 H34 O3	322.251	23.071	0.2	4.59722e+07			3	15	2	Filled by re-detected peak	Filled by re-detected peak	Filled by re-detected peak	Filled by simulated peak	96.5	No matches found	Single match found		1	DDA for preferred ion	FALSE	196860	45676.4	40293.7	57492.5	471965	3.31274e+06	3.68864e+06	4.42253e+06	418848	245937	269943	280048	158830	459372	1.91394e+06	392256	306842	518780	650862	2.99959e+06	4.59722e+07	776070	6.67194e+06	1.87735e+06	265971	734270	1.99028e+07	5.3422e+06
3-Amino-6-chloropyridazine	C4 H4 Cl N3	129.01	1.012	0.2	5.06704e+08			4	35	25	Filled by matching ion	Filled by matching ion	Filled by matching ion	Filled by matching ion		No matches found	No matches found		2	No MS2	FALSE	4.01409e+06	1.26455e+06	1.71451e+06	1.43727e+06	1.08582e+08	2.53098e+08	2.72712e+08	2.44039e+08	1.07042e+08	1.20812e+08	5.06704e+08	8.52902e+07	8.68817e+07	4.36605e+08	2.85989e+08	3.48458e+08	1.52013e+08	1.3197e+08	1.09571e+08	3.37807e+08	2.7619e+08	2.56049e+08	2.03149e+08	9.83229e+07	1.05749e+08	3.19214e+08	1.40775e+08	1.8023e+08
7alpha-Hydroxytestololactone	C19 H26 O4	318.183	8.66	0.2	1.38723e+07			3	28	5	Filled by re-detected peak	Filled by re-detected peak	Filled by re-detected peak	Filled by simulated peak		No matches found	No matches found		1	DDA for preferred ion	FALSE	102546	120496	111699	114420	159221	401609	502331	695592	195938	258659	686351	167996	145546	371334	968757	670565	209963	226355	174986	752412	472074	1.38723e+07	392562	267657	145671	291305	205296	360157
(11E)-16-Hydroxy-3-methyl-1,7-dioxo-3,4,5,6,7,8,9,10-octahydro-1H-2-benzoxacyclotetradecin-14-yl hydrogen sulfate	C18 H22 O8 S	398.104	6.817	0.2	1.1128e+07			4	17	17	Filled by re-detected peak	Filled by re-detected peak	Filled by re-detected peak	Filled by re-detected peak		No matches found	No matches found		1	No MS2	FALSE	33959.6	22700	63464.7	56039.9	515022	582369	596400	715294	471545	77055.9	113758	62828.2	66685.6	76916.2	125914	86184.7	60838.1	1.7272e+06	745531	92695.6	102092	67040.3	93617.4	65832.4	547131	71056.1	1.1128e+07	74550.1
7alpha-Hydroxy-3-oxochol-4-en-24-oic acid	C24 H36 O4	388.261	17.365	0.2	6.82713e+08			3	14	6	Filled by re-detected peak	Filled by re-detected peak	n/a	Filled by spectrum noise		No matches found	No matches found		4	DDA for preferred ion	FALSE	1.22741e+07	566400	456581	444938	1.64427e+07	3.27566e+07	3.31725e+07	4.13412e+07	1.70681e+07	1.88465e+07	3.69244e+07	2.17145e+07	1.72811e+07	3.23881e+07	2.64571e+07	6.82713e+08	2.05499e+07	2.34797e+07	2.10577e+07	3.53507e+07	3.12917e+07	2.89914e+07	8.50455e+07	2.17743e+07	1.68379e+07	2.48518e+07	2.14487e+07	1.9595e+07
androstenol	C19 H30 O	274.23	25.445	0.2	4.13847e+07			3	13	1	Filled by re-detected peak	Filled by re-detected peak	Filled by re-detected peak	Filled by spectrum noise		No matches found	No matches found		1	DDA for preferred ion	FALSE	556876	724700	582527	553381	710316	6.45513e+06	7.26975e+06	8.34085e+06	594490	719380	777868	720601	625106	1.48477e+06	820476	4.00418e+07	1.18959e+07	666552	667924	681450	646697	4.13847e+07	8.83237e+06	1.42741e+07	752159	704335	842656	610261
Phentermine	C10 H15 N	149.121	4.743	0.2	1.09226e+07			3	8	5	Filled by re-detected peak	Filled by re-detected peak	Filled by re-detected peak	Filled by simulated peak		No matches found	No matches found		1	No MS2	FALSE	2.93278e+06	594811	205183	224047	208488	2.8151e+06	2.43479e+06	2.45994e+06	197524	650594	1.09226e+07	233239	277881	1.0276e+06	1.94773e+06	2.21199e+06	278648	1.55339e+06	104245	5.8837e+06	4.11084e+06	2.88517e+06	6.44205e+06	1.40652e+06	223748	1.29166e+06	292648	1.94168e+06
N-(3,5-Dimethoxybenzoyl)glycine	C11 H13 N O5	239.079	2.952	0.2	3.55486e+08			4	43	36	n/a	n/a	n/a	Filled by re-detected peak		No matches found	No matches found		2	DDA for preferred ion	FALSE	509423	645790	447987	422322	1.72279e+07	4.86829e+07	6.06535e+07	5.33166e+07	1.70351e+07	8.12814e+06	1.58198e+07	3.97258e+06	4.77295e+06	1.49514e+08	1.08809e+07	9.91257e+07	7.98828e+06	4.82352e+06	1.99915e+07	4.91429e+06	3.55486e+08	6.9718e+07	6.7103e+06	8.98751e+06	1.85191e+07	3.21901e+07	2.31182e+06	6.57261e+07
Methyl 2-[(4,6-dimethoxy-2-pyrimidinyl)oxy]-6-[(1E)-N-methoxyethanimidoyl]benzoate	C17 H19 N3 O6	361.128	4.82	0.2	2.02783e+07			4	35	23	Filled by re-detected peak	Filled by re-detected peak	Filled by re-detected peak	Filled by re-detected peak		No matches found	No matches found		1	DDA for preferred ion	FALSE	56376.5	104858	62058.4	55578.5	679555	1.74484e+06	1.69507e+06	1.57239e+06	676078	1.51941e+06	1.32604e+06	88497.7	59622.4	798681	1.17361e+06	739495	424052	679137	922476	617554	1.17584e+06	886871	483032	251361	696113	2.02783e+07	133572	1.24198e+06
N-Acetyl-L-tyrosine	C11 H13 N O4	223.084	5.098	0.2	2.78762e+07			4	41	30	Filled by re-detected peak	Filled by re-detected peak	Filled by re-detected peak	Filled by re-detected peak	78.4	Single match found	Single match found	60.4	2	DDA for preferred ion	FALSE	165824	211755	324781	190448	2.21691e+06	5.49254e+06	5.61076e+06	5.04515e+06	1.74423e+06	2.78762e+07	8.92345e+06	685042	1.44512e+06	3.17682e+06	1.46293e+07	2.54182e+06	4.11125e+06	1.46191e+07	1.1858e+06	2.43421e+06	5.26053e+06	3.65574e+06	2.79799e+06	4.22141e+06	1.62581e+06	4.85518e+06	9.95008e+06	3.95806e+06
3,4-Dimethoxyphenethylamine	C10 H15 N O2	181.111	3.343	0.2	2.67374e+07			3	19	11	n/a	Filled by re-detected peak	n/a	Filled by simulated peak		No matches found	No matches found		1	No MS2	FALSE	247078	478177	164480	157665	208000	9.11001e+06	8.63432e+06	1.22195e+07	328245	1.65672e+06	2.67374e+07	1.11814e+06	213461	643430	4.78196e+06	5.94603e+06	2.04958e+06	1.04995e+06	845991	1.65739e+07	2.66649e+07	2.74056e+06	2.07713e+06	9.25837e+06	228857	5.51648e+06	6.91105e+06	1.63657e+07
Butenylcarnitine	C11 H19 N O4	229.131	10.63	0.2	3.8545e+07			3	7	2	Filled by re-detected peak	Filled by re-detected peak	n/a	Filled by spectrum noise		No matches found	No matches found		1	DDA for preferred ion	FALSE	63813.3	43879.7	107361	116304	150425	8.98157e+06	9.23775e+06	1.02396e+07	143495	2.56025e+06	3.39363e+07	170673	124297	2.37892e+07	2.61219e+07	3.8545e+07	146879	683823	146819	2.40113e+07	2.04492e+07	7.93932e+06	1.31601e+06	1.0569e+06	215589	1.66561e+06	421688	3.15984e+06
Methyl (3,5-dihydroxy-2-oxo-2,3-dihydro-1H-indol-3-yl)acetate	C11 H11 N O5	237.064	4.529	0.09	1.06604e+07			3	2	2	Filled by re-detected peak	Filled by re-detected peak	Filled by re-detected peak	Filled by simulated peak		No matches found	No matches found		1	DDA for preferred ion	FALSE	81004.7	43285.3	106973	110863	255832	6.44381e+06	6.18626e+06	6.34223e+06	204150	1.56591e+06	9.71784e+06	763760	387302	9.96619e+06	9.07554e+06	4.13721e+06	2.97106e+06	2.72455e+06	729918	2.7037e+06	1.06604e+07	4.25616e+06	3.04881e+06	2.346e+06	676893	1.05051e+07	3.52494e+06	2.93101e+06
(6R,7S)-6,7-Dihydroxy-8-methyl-8-azabicyclo[3.2.1]oct-3-yl (2E)-2-methyl-2-butenoate	C13 H21 N O4	255.147	7.973	0.2	2.31801e+07			4	15	11	Filled by re-detected peak	Filled by re-detected peak	Filled by re-detected peak	Filled by re-detected peak		No matches found	No matches found		2	DDA for preferred ion	FALSE	2.31801e+07	158949	174920	193698	2.71627e+06	3.44572e+06	2.82112e+06	2.39272e+06	2.84139e+06	1.07666e+06	1.25815e+06	1.13529e+07	6.91156e+06	1.19083e+06	810161	881537	3.2773e+06	6.19168e+06	4.27636e+06	1.52071e+06	1.32492e+06	1.89284e+06	6.29324e+06	1.57357e+06	2.402e+06	1.05162e+06	1.2587e+07	1.87162e+06
Cyclo(leucylprolyl)	C11 H18 N2 O2	210.137	6.441	0.2	6.47142e+07			3	12	4	Filled by re-detected peak	Filled by re-detected peak	Filled by re-detected peak	Filled by spectrum noise		No matches found	No matches found		2	No MS2	FALSE	90826.9	153959	118607	118153	259356	8.78537e+06	9.08611e+06	1.08987e+07	211890	924485	5.64244e+07	397826	270076	2.77458e+06	6.47142e+07	1.70396e+07	341460	3.26598e+06	344457	6.551e+06	1.77747e+06	6.79738e+06	913409	587892	265706	1.42664e+06	2.03614e+06	3.30055e+06
3',4',7-Trimethoxyisoflavone	C18 H16 O5	312.1	6.902	0.2	1.42296e+08			3	25	11	n/a	n/a	n/a	Filled by spectrum noise		No matches found	No matches found		2	DDA for preferred ion	FALSE	122276	192559	165792	168372	387940	2.412e+07	2.50175e+07	3.7034e+07	341348	732316	1.42296e+08	315731	275621	1.23325e+06	7.21971e+06	8.12529e+06	919088	1.24874e+06	351953	5.66497e+07	1.03661e+07	1.48554e+07	9.8303e+07	826192	387022	2.27269e+07	443196	1.42471e+07
Megestrol	C22 H30 O3	342.219	4.454	0.2	2.40969e+07			3	16	1	Filled by re-detected peak	Filled by re-detected peak	Filled by re-detected peak	Filled by spectrum noise		No matches found	No matches found		1	DDA for preferred ion	FALSE	39175.5	75000.2	46763.3	40056.4	49079.9	3.09769e+06	3.6351e+06	4.30857e+06	49203.6	151284	7.71773e+06	56426.3	43276.5	1.47519e+06	1.87968e+07	4.44061e+06	74837.2	852149	56464.6	5.47647e+06	2.50582e+06	2.40969e+07	901701	374541	49192.9	4.83444e+06	73520.9	1.39329e+07
propamidine	C17 H20 N4 O2	312.158	8.035	0.2	4.41312e+08			3	17	2	n/a	n/a	Filled by matching ion	Filled by spectrum noise		No matches found	No matches found		2	DDA for preferred ion	FALSE	164317	306664	206767	215505	579181	5.01769e+07	5.73235e+07	6.98452e+07	412888	514671	2.73852e+06	910956	468903	4.37497e+06	2.12541e+07	2.46834e+08	990945	615582	516179	4.4104e+07	3.02113e+07	5.48756e+06	1.22785e+07	542222	470675	1.16685e+06	631615	2.39941e+06
Bis(2-ethylhexyl) phthalate	C24 H38 O4	390.277	16.643	0.2	3.74397e+09			4	37	37						No matches found	No matches found		5	DDA for preferred ion	FALSE	2.53059e+07	1.1219e+06	1.11498e+06	671412	3.11828e+08	6.16898e+08	7.14231e+08	8.75884e+08	3.18336e+08	2.99375e+07	1.76717e+09	4.06002e+07	2.79081e+07	1.41713e+09	1.47543e+09	3.74397e+09	6.46101e+07	3.30399e+07	1.42385e+08	3.99887e+08	9.19099e+08	6.35691e+08	8.83585e+08	3.72367e+08	3.01441e+08	6.42446e+08	1.33079e+08	4.99038e+08
DINP	C26 H42 O4	418.309	25.865	0.2	2.86685e+07			4	42	27	Filled by re-detected peak	Filled by re-detected peak	Filled by re-detected peak	Filled by re-detected peak		No matches found	No matches found		2	DDA for preferred ion	FALSE	906450	1.1135e+06	535618	342228	885228	1.55611e+06	1.4022e+06	1.29186e+06	444495	1.73836e+06	6.04207e+06	521060	406595	2.13316e+06	2.25801e+06	1.3076e+06	875915	648840	500848	7.03841e+06	3.36501e+06	2.86685e+07	621554	606914	587577	2.00247e+06	3.71402e+06	2.5296e+06
tutin	C15 H18 O6	294.111	7.057	0.2	1.02739e+07			4	30	29	Filled by re-detected peak	Filled by re-detected peak	Filled by re-detected peak	Filled by re-detected peak		No matches found	No matches found		1	DDA for preferred ion	FALSE	31416.2	22314.7	61582.9	54782.4	681694	1.12425e+06	1.01507e+06	1.38889e+06	639295	1.43104e+06	458214	318365	61575.8	1.02739e+07	860847	292325	157994	581690	201593	548011	2.90413e+06	1.50132e+06	205999	648266	592277	732543	1.51753e+06	2.147e+06
Lycocernuine	C16 H26 N2 O2	278.2	7.094	0.2	1.81285e+07			3	18	12	Filled by re-detected peak	Filled by re-detected peak	Filled by re-detected peak	Filled by spectrum noise		No matches found	No matches found		1	DDA for preferred ion	FALSE	57665.7	83942.8	77683.8	75403.3	190151	1.99595e+06	1.43915e+06	1.54856e+06	187556	308660	1.81285e+07	140428	98359.6	511731	1.18248e+06	1.58969e+06	207754	296109	171121	819805	876147	625355	630269	390249	165702	1.33267e+06	243178	614636
(−)-trans-Methyl dihydrojasmonate	C13 H22 O3	226.157	6.723	0.2	6.9206e+06			4	42	36	Filled by re-detected peak	Filled by re-detected peak	Filled by re-detected peak	Filled by re-detected peak		No matches found	No matches found		2	No MS2	FALSE	478461	2.10594e+06	566368	488051	397405	1.43733e+06	1.67273e+06	1.58596e+06	499319	1.99238e+06	1.187e+06	423140	357228	1.56756e+06	2.06864e+06	1.19399e+06	843940	807260	1.09791e+06	3.93624e+06	6.9206e+06	947565	1.34278e+06	713808	554862	2.76421e+06	928517	4.03574e+06
7-Hydroxy-3-(2-methyl-3-buten-2-yl)-6-(3-methyl-2-buten-1-yl)-2H-chromen-2-one	C19 H22 O3	298.157	9.146	0.2	3.77788e+07			3	4	3	Filled by re-detected peak	Filled by re-detected peak	Filled by re-detected peak	Filled by spectrum noise		No matches found	No matches found		1	DDA for preferred ion	FALSE	60204.1	47497.4	75248.1	77679.2	120416	1.40956e+06	1.46952e+06	1.36306e+06	118507	188765	95738.4	206019	123652	535880	3.77788e+07	129911	133070	151241	138530	149464	189310	147115	205522	133002	133821	156545	128096	149836
Tisocalcitate	C31 H48 O5	500.351	24.058	0.2	3.92084e+08			3	15	3	Filled by matching ion	Filled by matching ion	Filled by matching ion	Filled by spectrum noise		No matches found	No matches found		5	DDA for preferred ion	FALSE	1.32036e+06	788676	546331	497932	1.70444e+06	2.05758e+07	2.24081e+07	2.72622e+07	1.78333e+06	2.8507e+06	3.92084e+08	2.63177e+06	1.60691e+06	2.83609e+06	5.89572e+06	7.15238e+06	7.07368e+06	3.68072e+06	2.58925e+06	7.97561e+06	2.97849e+06	1.76356e+07	3.79164e+06	2.79808e+06	1.66725e+06	3.06383e+06	3.18773e+06	4.0401e+06
4-(Dimethylsulfonio)-2-hydroxybutanoate	C6 H12 O3 S	164.05	6.069	0.2	5.33909e+06			3	13	12	Filled by re-detected peak	Filled by re-detected peak	Filled by re-detected peak	Filled by spectrum noise		No matches found	No matches found		1	No MS2	FALSE	43206.2	26587.1	68001.3	71220.4	81136.5	293197	225041	262799	81344.1	222630	197386	285920	78948	124131	187779	166290	1.53907e+06	219076	482156	163751	235523	136003	114613	550980	78862.7	179540	5.33909e+06	99486.7
Etilevodopa	C11 H15 N O4	225.1	3.246	0.2	1.05972e+08			3	43	31	n/a	n/a	n/a	Filled by simulated peak		No matches found	No matches found		1	DDA for preferred ion	FALSE	160728	384951	212905	189669	167659	5.26931e+07	2.33518e+07	3.0758e+07	239558	1.12897e+06	3.75363e+06	206039	237582	2.51984e+06	7.56243e+07	1.05972e+08	301322	225718	311498	6.49434e+07	4.61856e+06	5.3635e+07	6.12457e+06	540797	248349	5.13439e+07	544319	7.50061e+07
2-Oxo-5-pentyltetrahydro-3-furancarboxylic acid	C10 H16 O4	200.104	6.994	0.06	2.29655e+08			4	23	11						No matches found	No matches found		1	DDA for preferred ion	FALSE	59270.2	66900.1	78828	83354.9	2.59394e+07	1.97927e+07	1.83923e+07	2.78817e+07	2.90894e+07	1.07008e+08	716112	76718.1	71077.3	130002	8.14065e+07	1.96339e+06	4.24516e+07	78856.6	59395.6	113977	3.87903e+07	84897.3	985254	76042	2.46322e+07	206455	111928	1.5784e+07
Pregabalin	C8 H17 N O2	159.126	1.475	0.2	3.14509e+08			3	29	5	n/a	n/a	n/a	Filled by simulated peak		No matches found	No matches found		1	No MS2	FALSE	94684.4	327693	140995	188400	1.01882e+07	5.4532e+07	3.96279e+07	3.06595e+07	8.55381e+06	1.39053e+07	2.13641e+07	4.34471e+06	5.55306e+06	7.53189e+07	1.90286e+07	7.97072e+06	3.55133e+07	5.80941e+07	1.66395e+08	3.69649e+07	3.14509e+08	3.65009e+07	1.28294e+08	5.03321e+07	1.01964e+07	1.34689e+08	1.72851e+07	5.13563e+06
Nafamostat	C19 H17 N5 O2	347.137	6.893	0.2	3.51699e+07			3	43	20	Filled by re-detected peak	Filled by re-detected peak	Filled by re-detected peak	Filled by spectrum noise		No matches found	No matches found		1	DDA for preferred ion	FALSE	83228.6	144562	112848	114604	264055	4.10742e+06	4.38374e+06	8.40303e+06	252685	501281	3.51699e+07	214905	187604	839423	2.20861e+06	1.77523e+06	307321	868692	239560	1.28629e+07	1.54893e+06	2.63742e+06	1.91622e+07	562355	263430	4.82806e+06	301665	2.84618e+06
(4E)-4-Tridecenal	C13 H24 O	196.183	23.681	0.2	3.50601e+07			2	37	0	Filled by re-detected peak	Filled by simulated peak	Filled by re-detected peak	Filled by spectrum noise		No matches found	No matches found		2	No MS2	FALSE	552764	598764	353587	510723	898809	2.67787e+06	2.3901e+06	1.57863e+06	536429	3.50601e+07	2.10213e+06	824484	561741	849877	1.97763e+06	1.45226e+06	2.24441e+06	1.38182e+06	800356	802846	1.07354e+06	2.23276e+06	1.21755e+06	1.05245e+06	570010	1.11318e+06	958417	856096
3-mercaptohexyl butyrate	C10 H20 O2 S	204.119	4.209	0.047	3.70511e+07			2	44	0	Filled by simulated peak	Filled by re-detected peak	n/a	Filled by spectrum noise		No matches found	No matches found		2	DDA for other ion	FALSE	86461.9	176186	110511	92811.5	102116	549946	4.51984e+06	8.54775e+06	97424.9	2.14773e+06	3.70511e+07	142921	94024.8	1.39205e+07	7.93225e+06	7.9376e+06	197123	427127	150677	9.2114e+06	2.8416e+07	9.81046e+06	638942	1.19494e+06	136266	1.04282e+06	161313	3.64491e+06
[3-({3-[(Cyclopropylmethyl)amino]-3-oxetanyl}methyl)-1,2-oxazol-5-yl]methanol	C12 H18 N2 O3	238.132	2.894	0.2	2.61985e+07			3	7	1	Filled by re-detected peak	Filled by re-detected peak	Filled by re-detected peak	Filled by spectrum noise	89.8	No matches found	Single match found		1	DDA for preferred ion	FALSE	226079	396761	208815	196384	218064	4.7304e+06	4.50812e+06	4.08715e+06	211463	1.23899e+06	2.06875e+06	238209	254144	997750	3.04679e+06	1.2622e+07	270736	554334	458808	9.67715e+06	2.34934e+06	2.61985e+07	1.13088e+06	471308	209812	1.36876e+07	494928	4.7509e+06
1,4-Anhydro-6-O-dodecanoyl-2,3-bis-O-(2-hydroxyethyl)-D-glucitol	C22 H42 O8	434.289	10.905	0.2	1.11143e+07			3	35	10	Filled by re-detected peak	Filled by re-detected peak	Filled by re-detected peak	Filled by spectrum noise		No matches found	No matches found		1	No MS2	FALSE	51172	39169.8	103362	108113	111700	826100	723351	395117	122873	132522	94568.1	106940	116864	119146	326381	1.51894e+06	126507	152067	138736	125973	125064	339443	1.49826e+06	720613	113545	115526	330760	118833
Peptidoglycan(N-acetyl-D-glucosamine)	C34 H60 N8 O18	868.403	4.767	0.2	1.04508e+08			3	15	15	Filled by re-detected peak	Filled by re-detected peak	Filled by re-detected peak	Filled by simulated peak		No matches found	No matches found		1	No MS2	FALSE	83494.4	154004	91832.5	87366.2	182047	7.51527e+06	1.00987e+07	8.29146e+06	182144	9.7906e+06	1.67316e+07	128625	88052.6	1.17938e+07	3.26846e+06	6.71687e+06	561035	1.59524e+06	141291	5.89305e+06	1.04508e+08	1.65561e+06	375273	1.99767e+06	161121	640868	322524	2.36116e+06
(7alpha)-2-Hydroxy-5,6-didehydrospartein-10-one	C15 H22 N2 O2	262.168	6.682	0.2	1.25136e+08			4	26	25	Filled by matching ion	n/a	n/a	n/a		No matches found	No matches found		2	DDA for preferred ion	FALSE	127815	84340.2	243893	224132	3.31422e+07	4.01762e+07	4.88893e+07	5.93322e+07	3.24366e+07	695262	4.51134e+07	1.18802e+07	2.06837e+07	2.00133e+07	5.68723e+07	8.37442e+07	2.10122e+07	5.69552e+06	1.57321e+06	8.85771e+07	5.87349e+07	3.83846e+07	8.37275e+07	2.00409e+06	3.25446e+07	4.92826e+07	1.35863e+06	2.88643e+07
Pyrrolidine	C4 H9 N	71.0736	1.012	0.2	8.48713e+07			3	21	8	n/a	n/a	n/a	Filled by spectrum noise		No matches found	No matches found		2	No MS2	FALSE	755966	592060	266676	251129	1.62865e+06	1.41737e+07	1.3511e+07	9.32983e+06	1.63279e+06	2.36544e+06	8.10352e+07	2.9772e+06	1.91321e+06	8.1695e+06	5.18743e+06	2.96732e+06	3.79663e+06	2.51444e+06	4.95571e+06	3.46333e+06	6.08543e+06	5.91866e+06	1.25257e+07	8.17941e+06	1.54055e+06	7.16644e+06	3.74757e+06	8.48713e+07
Paradol	C17 H26 O3	278.188	19.97	0.2	1.55825e+08			3	18	0	n/a	Filled by re-detected peak	n/a	Filled by spectrum noise		No matches found	No matches found		2	DDA for preferred ion	FALSE	378898	243357	271437	315476	889743	9.41761e+06	1.14322e+07	1.3597e+07	545470	717093	2.28356e+06	1.02948e+06	553858	1.33424e+07	2.12973e+06	1.55825e+08	5.8617e+06	1.06206e+06	923011	6.01897e+06	933467	6.89605e+07	3.2174e+06	5.09788e+06	869612	757484	1.49118e+06	875108
Carbofuran	C12 H15 N O3	221.105	7.453	0.054	9.72179e+07			3	10	1	Filled by re-detected peak	Filled by re-detected peak	Filled by re-detected peak	Filled by simulated peak		No matches found	No matches found		1	DDA for preferred ion	FALSE	565744	259449	133051	204329	250671	7.0305e+06	7.89894e+06	8.55097e+06	234719	563424	9.72179e+07	410259	264493	673551	919521	573505	735280	679015	471536	720283	936760	705233	736945	582138	331643	712178	740027	4.06398e+07
6-(1-Hydroxyethyl)-3-(hydroxymethyl)-2,7-dioxabicyclo[4.1.0]hept-3-en-5-one	C8 H10 O5	186.053	2.756	0.2	1.85919e+08			4	8	8	Filled by matching ion	Filled by re-detected peak	Filled by matching ion	Filled by matching ion		No matches found	No matches found		2	No MS2	FALSE	1.59827e+08	1.85378e+06	906891	803832	7.15842e+07	7.77318e+07	7.81111e+07	9.04884e+07	7.5748e+07	1.76154e+08	1.18702e+07	1.29087e+08	8.25642e+07	1.09094e+08	3.28043e+07	8.33896e+07	1.00007e+08	1.55093e+08	9.96392e+07	1.45588e+08	6.95402e+07	6.45477e+07	1.85919e+08	8.73632e+07	7.15179e+07	8.85912e+07	1.04184e+08	8.92204e+07
Dihomo-γ-linolenic acid ethyl ester	C22 H38 O2	340.298	27.89	0.2	6.21271e+06			3	41	1	Filled by re-detected peak	Filled by re-detected peak	Filled by simulated peak	Filled by re-detected peak	68	No matches found	Single match found		1	DDA for preferred ion	FALSE	218833	299481	131432	199979	2.15167e+06	3.10609e+06	2.43874e+06	2.09512e+06	1.28155e+06	1.57884e+06	2.30775e+06	1.58452e+06	1.95662e+06	1.51297e+06	1.69133e+06	2.62723e+06	2.13421e+06	1.13973e+06	2.57419e+06	2.86412e+06	2.71335e+06	1.60278e+06	1.53309e+06	2.24461e+06	2.04518e+06	6.21271e+06	1.3053e+06	1.79047e+06
Atractylone	C15 H20 O	216.152	8.183	0.2	1.6805e+07			3	23	22	Filled by re-detected peak	Filled by re-detected peak	Filled by re-detected peak	Filled by simulated peak		No matches found	No matches found		1	DDA for preferred ion	FALSE	711303	3.70942e+06	1.0512e+06	804994	684800	1.90402e+06	1.19458e+06	1.71908e+06	1.25295e+06	814292	1.13423e+06	1.12715e+06	853527	469300	5.58238e+06	2.02748e+06	1.21747e+06	806795	1.02726e+06	737391	467951	1.76303e+06	1.1623e+06	1.90589e+06	257277	2.94331e+06	1.64232e+06	652576
3-Hydroxydodecanedioic acid	C12 H22 O5	246.147	7.495	0.058	2.07112e+08			3	16	8	n/a	n/a	Filled by re-detected peak	Filled by spectrum noise		No matches found	No matches found		1	DDA for preferred ion	FALSE	153710	115548	99098.6	106037	520486	2.01895e+07	2.02929e+07	2.65361e+07	225300	1.55894e+06	645677	812637	223776	3.43014e+06	3.88272e+06	1.775e+06	3.98415e+07	1.2272e+07	2.40384e+06	654745	394045	361184	1.35065e+06	330883	474939	2.07112e+08	2.68165e+07	2.37648e+06
Abediterol	C25 H30 F2 N2 O4	460.217	4.556	0.2	4.27906e+07			3	43	34	Filled by re-detected peak	Filled by re-detected peak	Filled by re-detected peak	Filled by spectrum noise		No matches found	No matches found		1	DDA for preferred ion	FALSE	89820.7	149127	93308	83502.6	113997	5.82599e+06	7.4456e+06	2.88857e+06	104754	509314	1.16136e+07	123547	91083.8	1.85426e+06	4.27906e+07	1.46823e+07	169128	262163	137092	4.18135e+06	4.9744e+06	1.43486e+07	403282	267016	103125	1.07491e+06	192635	7.02037e+06
Methylprednisolone	C22 H30 O5	374.21	22.97	0.2	1.39355e+07			3	14	11	Filled by re-detected peak	Filled by re-detected peak	Filled by re-detected peak	Filled by spectrum noise		No matches found	No matches found		1	No MS2	FALSE	266444	50538.9	46246.7	78603.8	207982	869055	657862	744969	198090	300608	1.39355e+07	685584	206818	318566	1.06291e+07	1.61233e+06	269621	365741	268257	305301	307438	276317	436139	278256	198552	259150	376673	525662
Ripazepam	C15 H16 N4 O	268.131	7.583	0.2	2.33174e+07			3	17	13	Filled by re-detected peak	Filled by re-detected peak	Filled by re-detected peak	Filled by simulated peak		No matches found	No matches found		1	DDA for preferred ion	FALSE	61883.7	38622.1	66118.6	68498.5	120924	1.73403e+06	1.50467e+06	2.09156e+06	166813	248751	593271	280221	101652	1.68928e+06	2.12835e+06	684975	964953	1.84552e+06	206556	212742	889444	1.23715e+06	313160	246868	108313	1.61311e+06	2.33174e+07	386827
(3Z)-3-Ethylidene-4-isopropyl-7-methylene-2-oxooctahydro-1H-indene-1,6-diyl (2Z,2'E)bis(3-methyl-2-pentenoate)	C27 H38 O5	442.27	26.986	0.2	6.94916e+06			2	11	0	Filled by simulated peak	Filled by re-detected peak	Filled by re-detected peak	Filled by spectrum noise		No matches found	No matches found		1	No MS2	FALSE	263548	279165	242043	211387	236059	397560	1.43231e+06	1.68346e+06	260205	238173	210586	244959	222550	245597	240215	5.26269e+06	3.12785e+06	251047	233050	1.09371e+06	248015	4.6707e+06	3.74215e+06	6.94916e+06	300260	241832	235175	249038
MFCD00037215	C8 H14 N2 O5	218.09	1.54	0.069	7.74517e+07			3	36	4	Filled by re-detected peak	Filled by re-detected peak	Filled by re-detected peak	Filled by spectrum noise		No matches found	No matches found		3	DDA for preferred ion	FALSE	639949	689540	342500	369560	649572	1.01799e+07	8.09861e+06	4.74981e+06	664756	1.10016e+06	7.74517e+07	602706	549925	8.99102e+06	1.77052e+07	1.11865e+07	567447	646494	587614	4.53255e+06	1.76455e+07	1.30831e+07	768257	1.09643e+06	598001	747653	716379	2.97937e+06
arg-leu	C12 H25 N5 O3	287.196	4.8	0.2	1.9688e+07			3	22	15	Filled by re-detected peak	Filled by re-detected peak	Filled by re-detected peak	Filled by spectrum noise		No matches found	No matches found		1	DDA for preferred ion	FALSE	52496.6	96828.8	57175.4	51648.5	73787	3.0666e+06	2.71676e+06	4.09644e+06	72419.6	961501	1.65351e+07	80250.7	55406.4	4.32316e+06	1.89415e+07	8.18071e+06	278832	1.4775e+07	88835.8	4.35543e+06	1.03342e+06	1.9688e+07	367240	2.35107e+06	69616.8	2.13629e+06	166335	9.43989e+06
Homoanserine	C11 H18 N4 O3	254.138	3.425	0.2	3.14678e+07			3	13	3	Filled by re-detected peak	Filled by re-detected peak	Filled by re-detected peak	Filled by spectrum noise		No matches found	No matches found		1	No MS2	FALSE	85788.2	198614	111791	100236	91104.3	2.19098e+06	2.34643e+06	2.80458e+06	90627.6	438488	1.94316e+07	112706	90401.8	746370	3.14678e+07	1.09937e+06	404773	184239	114538	193526	1.65433e+06	832151	357421	206409	87770.8	415399	114085	3.68227e+06
isometheptene	C9 H19 N	141.152	7.647	0.2	1.42901e+07			4	42	20	Filled by re-detected peak	Filled by re-detected peak	Filled by re-detected peak	Filled by re-detected peak		No matches found	No matches found		1	No MS2	FALSE	1.25528e+07	77082.2	68623.2	70703	1.40968e+06	4.42474e+06	3.2538e+06	3.20085e+06	1.33487e+06	4.12454e+06	424599	5.65024e+06	1.4628e+06	4.37166e+06	505886	1.10813e+06	5.15404e+06	1.11458e+07	2.88657e+06	1.21946e+06	464075	1.75549e+06	1.42901e+07	1.20308e+06	1.15359e+06	1.58666e+06	1.24565e+07	1.55679e+06
Methyl stearate	C19 H38 O2	298.287	27.39	0.2	2.25989e+07			3	17	11	Filled by re-detected peak	Filled by re-detected peak	Filled by re-detected peak	Filled by spectrum noise		No matches found	No matches found		1	No MS2	FALSE	320847	322343	279816	264658	266393	2.96913e+06	4.15026e+06	3.95199e+06	294973	275380	284322	268059	275857	341683	812043	7.3486e+06	318135	279493	281469	302999	285475	6.15696e+06	3.55399e+06	3.08254e+06	267212	274571	3.30788e+06	315453
N-(2-Morpholinoethyl)-4-(1H-pyrazol-1-yl)benzamide	C16 H20 N4 O2	300.158	5.962	0.2	1.58796e+07			4	11	8	Filled by re-detected peak	Filled by re-detected peak	Filled by re-detected peak	Filled by re-detected peak	66.9	No matches found	Single match found		1	DDA for preferred ion	FALSE	42196.5	35579.2	66552	61795.7	2.1554e+06	3.37482e+06	3.12233e+06	3.36911e+06	2.62925e+06	1.58796e+07	275829	2.97553e+06	1.60974e+06	829979	287103	130837	3.33176e+06	4.24721e+06	1.4175e+06	155152	1.11467e+07	1.33287e+07	2.32708e+06	4.65688e+06	2.26264e+06	1.08916e+06	4.35643e+06	1.59939e+06
(2Z)-3-(3,4,5-Trimethoxyphenyl)-2-propen-1-yl acetate	C14 H18 O5	266.116	6.956	0.2	1.39647e+08			3	15	12	n/a	Filled by re-detected peak	n/a	Filled by spectrum noise		No matches found	No matches found		3	DDA for preferred ion	FALSE	135289	207598	193648	194404	320000	1.1287e+07	9.9281e+06	1.34774e+07	371801	762821	2.00138e+06	387332	255394	1.32906e+06	2.0074e+06	1.31446e+06	498743	967068	867650	1.42982e+06	7.52101e+07	1.7852e+06	1.74344e+06	867026	337615	1.43319e+06	857855	1.31624e+06
Benzeneacetamide-4-O-sulphate	C8 H9 N O5 S	231.02	4.295	0.2	2.54623e+07			3	16	6	Filled by re-detected peak	Filled by re-detected peak	Filled by re-detected peak	Filled by spectrum noise		No matches found	No matches found		1	DDA for preferred ion	FALSE	71820.4	41377.1	108916	99922.7	107420	578302	610347	779774	98614.5	174449	389456	152242	101668	149638	309111	194235	115234	134997	115438	174475	469845	189191	139342	1.69485e+06	115840	189756	200506	166226
Apixaban	C25 H25 N5 O4	459.19	8.479	0.2	2.95682e+09			3	9	6	n/a	n/a	n/a	Filled by spectrum noise	63.2	No matches found	Single match found		7	DDA for preferred ion	FALSE	500214	613018	534882	567530	816730	1.84722e+08	1.79577e+08	2.13481e+08	767924	1.47967e+06	1.43762e+06	791170	637878	1.47591e+06	2.38107e+06	2.95682e+09	849500	1.19082e+06	818373	1.43089e+06	2.08359e+06	1.347e+06	1.60468e+06	8.80612e+06	797878	1.17914e+06	1.20469e+06	1.44221e+06
8-(5-Pentyl-2-furyl)octanoic acid	C17 H28 O3	280.204	25.061	0.2	4.20991e+07			3	23	1	Filled by re-detected peak	Filled by re-detected peak	Filled by re-detected peak	Filled by simulated peak		No matches found	No matches found		2	DDA for preferred ion	FALSE	536906	520715	571416	560876	819818	3.96293e+06	4.9962e+06	6.29056e+06	915939	887536	909665	817159	898142	791507	739585	4.1464e+07	9.29341e+06	785284	686398	2.92202e+06	807996	4.20991e+07	1.65475e+06	2.13321e+06	1.24565e+06	770123	844898	815525
Lysylvaline	C11 H23 N3 O3	245.174	3.942	0.2	3.48696e+07			3	28	13	Filled by re-detected peak	Filled by re-detected peak	n/a	Filled by spectrum noise		No matches found	No matches found		1	DDA for preferred ion	FALSE	53750.2	113897	68729.9	57923.1	61644.8	3.62421e+06	3.71203e+06	5.8313e+06	57012	454418	2.67649e+07	73387.6	53284.8	3.91796e+06	3.48696e+07	5.42258e+06	80621.1	206453	73330.2	2.24315e+06	825360	5.09295e+06	571242	95175.7	52512.3	234811	94417.4	817260
12-(2-Cyclopenten-1-yl)-2-dodecanone	C17 H30 O	250.23	24.256	0.075	1.02567e+09			2	14	0	Filled by matching ion	Filled by simulated peak	Filled by matching ion	Filled by simulated peak		No matches found	No matches found		2	DDA for preferred ion	FALSE	9.41072e+06	1.16582e+07	8.04861e+06	1.01987e+07	3.34406e+07	1.50435e+08	2.42524e+08	1.83642e+08	3.28327e+07	2.35592e+08	2.82769e+08	2.93909e+07	2.16698e+07	6.41563e+07	1.02567e+09	3.70563e+08	2.74758e+07	2.62617e+07	1.65639e+07	2.30808e+07	1.26001e+08	4.96628e+08	1.22145e+08	2.32013e+07	3.42243e+07	2.58847e+08	2.60458e+07	3.9414e+08
3,4-Methylenesebacic acid	C12 H18 O4	226.12	5.498	0.2	6.96377e+08			4	13	13						No matches found	No matches found		5	DDA for preferred ion	FALSE	356766	407072	411823	268537	5.66468e+07	6.71813e+07	6.06347e+07	7.6931e+07	5.83574e+07	5.49409e+06	8.60801e+07	3.22012e+06	1.08087e+07	3.116e+06	9.34646e+07	3.65992e+06	6.54978e+06	2.91071e+06	4.07372e+06	1.00281e+07	1.23566e+07	1.11829e+08	6.96377e+08	1.83407e+06	5.59653e+07	1.99169e+08	1.74823e+06	5.92139e+06
Oleamide	C18 H35 N O	281.272	26.313	0.08	4.24589e+08			4	16	9					98.1	No matches found	Multiple matches found		1	DDA for preferred ion	FALSE	3.37801e+07	1.7151e+08	1.37933e+08	1.50477e+08	2.42037e+08	3.45021e+08	2.66134e+08	2.96904e+08	2.35574e+08	2.15041e+08	2.3332e+08	2.37442e+08	2.07221e+08	1.77254e+08	4.24589e+08	3.2763e+08	2.89384e+08	2.20854e+08	2.14434e+08	2.12938e+08	2.77992e+08	2.71012e+08	2.72301e+08	3.34655e+08	2.75837e+08	2.73018e+08	1.43254e+08	2.3578e+08
O-(4,8-dimethylnonanoyl)carnitine	C18 H35 N O4	329.257	23.365	0.2	1.77469e+08			4	7	6						No matches found	No matches found		2	DDA for preferred ion	FALSE	528600	243596	190305	258183	1.49894e+07	1.74468e+07	1.90337e+07	1.84762e+07	1.61231e+07	2.74764e+07	3.3833e+07	1.45435e+07	3.48849e+06	4.85586e+07	2.76937e+06	3.89043e+06	2.5972e+06	1.84515e+07	2.21762e+06	3.98165e+06	7.96433e+06	2.956e+06	2.08277e+06	9.77472e+06	1.60006e+07	2.9297e+06	1.77469e+08	8.12353e+06
(2E)-3-(6,7-Dimethoxy-1,3-benzodioxol-5-yl)-2-propen-1-yl hydrogen sulfate	C12 H14 O8 S	318.041	4.633	0.2	2.64259e+07			3	28	12	Filled by re-detected peak	Filled by re-detected peak	Filled by re-detected peak	Filled by spectrum noise		No matches found	No matches found		1	No MS2	FALSE	62216.3	34507	86777.5	88464.9	93000.9	1.39941e+06	1.44969e+06	2.23747e+06	89312.1	270957	309196	103243	103343	127624	237678	227072	128902	2.64259e+07	189950	185442	198462	151889	215178	101230	129973	104094	1.27012e+07	213864
3,7,9-Trihydroxy-6H-[1]benzofuro[3,2-c]chromen-6-one	C15 H8 O6	284.032	12.827	0.2	4.79603e+07			3	7	6	Filled by re-detected peak	Filled by re-detected peak	Filled by re-detected peak	Filled by spectrum noise		No matches found	No matches found		1	DDA for preferred ion	FALSE	56152.8	47323.1	117266	121391	146442	4.37626e+06	4.09411e+06	4.71668e+06	155348	155790	92460.7	150159	129443	119510	142194	130744	148158	151033	191104	167469	146369	4.79603e+07	372689	224302	148506	126093	1.81579e+06	138829
5-Hydroxy-4-(2-methylbutanoyl)-2,2,6,6-tetrakis(3-methyl-2-buten-1-yl)-4-cyclohexene-1,3-dione	C31 H46 O4	482.34	24.048	0.2	2.69992e+08			3	9	1	n/a	n/a	n/a	Filled by spectrum noise		No matches found	No matches found		1	No MS2	FALSE	336511	203994	157010	121173	427010	1.51944e+07	1.69693e+07	1.83292e+07	429749	725426	2.69992e+08	673698	391456	705964	841714	4.38704e+06	580354	748571	632905	1.23528e+06	728011	757003	960794	677216	460232	1.15955e+06	784912	667916
3-[(3-Methylbutyl)(nitroso)amino]-2-butanone	C9 H18 N2 O2	186.137	4.597	0.2	9.86223e+07			4	25	24						No matches found	No matches found		2	DDA for other ion	FALSE	158451	251111	153069	154585	2.79858e+07	2.95495e+07	2.84078e+07	1.59648e+07	2.8226e+07	2.66259e+06	3.60414e+07	1.0572e+06	8.47964e+06	5.93008e+07	1.26245e+07	2.36376e+07	8.40876e+06	2.43172e+07	2.02326e+07	1.83071e+06	2.72745e+07	5.75519e+06	1.38673e+06	7.39336e+06	2.72672e+07	2.79926e+06	1.46191e+07	4.98119e+07
Dopamine 3-O-sulfate	C8 H11 N O5 S	233.035	6.111	0.2	2.43325e+07			3	18	18	Filled by re-detected peak	Filled by re-detected peak	Filled by re-detected peak	Filled by spectrum noise		No matches found	No matches found		1	DDA for preferred ion	FALSE	49232.4	29143.1	78771.4	76640.4	93819.7	907089	650392	915885	85456.1	139307	237215	80239	85964.5	128194	2.43325e+07	801940	79157.8	80787.9	80758.3	152386	152475	165233	109249	69987.8	88484.6	133805	72551.9	108856
octene	C8 H16	112.126	24.539	0.2	2.1027e+07			4	43	22	n/a	n/a	Filled by re-detected peak	Filled by re-detected peak		No matches found	No matches found		1	No MS2	FALSE	894362	415886	293028	335301	1.64786e+06	8.5583e+06	6.27005e+06	6.26946e+06	2.44243e+06	2.1027e+07	1.81748e+07	2.36894e+06	1.25892e+06	2.17246e+06	9.40043e+06	7.73392e+06	3.26472e+06	2.37472e+06	2.06881e+06	1.78978e+06	2.74772e+06	7.66042e+06	2.5732e+06	3.50402e+06	2.36964e+06	6.79923e+06	2.53291e+06	2.04496e+06
Clonidine	C9 H9 Cl2 N3	229.017	6.218	0.2	2.14545e+07			2	2	0	Filled by simulated peak	Filled by re-detected peak	Filled by re-detected peak	Filled by simulated peak		No matches found	No matches found		1	DDA for preferred ion	FALSE	71759.8	46511.9	112174	116485	755545	753541	991172	1.02087e+06	760847	1.27457e+06	2.71028e+06	829571	132955	203473	336207	227906	188277	1.80134e+06	2.50234e+06	235529	236375	163806	2.39052e+06	129371	1.51654e+06	157645	2.14545e+07	162401
9-Hydroxy-10-undecenoic acid	C11 H20 O3	200.141	20.489	0.2	4.07748e+08			3	9	8	Filled by re-detected peak	n/a	n/a	Filled by simulated peak		No matches found	No matches found		2	DDA for preferred ion	FALSE	220508	332564	279541	297377	529703	1.90093e+07	1.70367e+07	2.0391e+07	432068	4.07748e+08	5.52219e+06	405776	367994	777293	1.36737e+06	882805	713794	2.51473e+06	375680	565916	807795	1.901e+06	818296	711836	431854	4.48316e+06	607989	502939
4-Formyl-2-methoxyphenyl hydrogen sulfate	C8 H8 O6 S	232.004	5.476	0.2	7.37244e+06			2	0	0	Filled by re-detected peak	Filled by spectrum noise	Filled by re-detected peak	Filled by spectrum noise		No matches found	No matches found		1	No MS2	FALSE	67638.5	50041.4	105096	95558.1	116856	1.33411e+06	159428	1.34064e+06	108274	316277	7.37244e+06	259980	108080	318945	303936	221921	156154	1.55239e+06	255943	189759	352464	203235	251863	198636	116815	353677	2.16848e+06	1.09489e+06
3-[3-Methoxy-4-(sulfooxy)phenyl]propanoic acid	C10 H12 O7 S	276.031	5.392	0.2	1.12742e+08			3	11	2	n/a	n/a	n/a	Filled by spectrum noise		No matches found	No matches found		2	DDA for preferred ion	FALSE	94348.5	54887.4	142720	125241	186875	5.49087e+06	5.92644e+06	6.82166e+06	168749	187658	759604	869178	234276	520772	616967	320508	159575	8.41338e+06	3.7789e+07	316213	381068	415218	283106	129651	199096	215536	1.12742e+08	791744
Rimexolone	C24 H34 O3	370.251	12.155	0.2	1.82154e+07			3	6	1	Filled by re-detected peak	Filled by re-detected peak	Filled by re-detected peak	Filled by spectrum noise		No matches found	No matches found		1	DDA for preferred ion	FALSE	122653	182221	153217	151118	394782	4.01024e+06	4.14496e+06	4.50112e+06	164118	435474	6.50183e+06	236945	159821	5.91178e+06	4.82596e+06	1.82154e+07	1.08539e+06	4.0743e+06	680390	3.02757e+06	1.01815e+07	4.70915e+06	2.05248e+06	2.27967e+06	197263	6.83054e+06	1.48277e+07	3.49753e+06
Nicotinamide	C6 H6 N2 O	122.048	1.743	0.2	2.14773e+07		Other	3	49	16	Filled by re-detected peak	Filled by re-detected peak	Filled by re-detected peak	Filled by spectrum noise		No matches found	No matches found		1	DDA for other ion	FALSE	47253.4	122515	52725	49546.9	83520.7	3.30456e+06	1.81496e+06	1.28962e+06	77981.4	682399	2.14773e+07	63633.1	70551.2	1.48651e+06	4.77175e+06	4.77557e+06	538799	135788	437403	3.28998e+06	664274	1.37455e+06	318101	148138	122679	1.86356e+07	457750	2.20727e+06
VIRILON	C27 H40 O3	412.298	23.167	0.2	8.30899e+07			3	9	6	Filled by re-detected peak	Filled by re-detected peak	Filled by re-detected peak	Filled by simulated peak		No matches found	No matches found		1	DDA for preferred ion	FALSE	539926	344023	253149	238622	718151	6.88151e+06	6.53029e+06	7.80206e+06	699837	1.30559e+06	2.01177e+06	4.34437e+06	530059	1.45233e+06	1.40527e+07	2.04453e+06	2.88337e+06	8.30899e+07	6.86956e+06	968154	4.84442e+06	1.57784e+07	1.47402e+06	883457	751533	1.991e+06	3.61339e+06	3.27335e+07
2-O-ETHYL ASCORBIC ACID	C8 H12 O6	204.064	2.749	0.2	3.81934e+08			4	8	8						No matches found	No matches found		2	DDA for preferred ion	FALSE	3.15947e+08	1.1926e+06	607310	595527	1.47237e+08	1.65253e+08	1.63069e+08	1.8752e+08	1.57534e+08	3.60684e+08	2.55926e+07	2.59528e+08	1.68858e+08	2.29161e+08	7.51181e+07	1.67128e+08	1.99833e+08	3.14793e+08	2.0695e+08	3.0162e+08	1.43259e+08	1.32551e+08	3.81934e+08	1.76116e+08	1.47435e+08	1.82317e+08	2.14915e+08	1.88275e+08
N,N-Dimethylsphingosine	C20 H41 N O2	327.314	27.132	0.2	5.50544e+07			4	27	24						No matches found	No matches found		1	DDA for preferred ion	FALSE	840895	633297	286805	266548	1.02151e+07	1.61459e+07	1.85628e+07	1.93489e+07	9.85845e+06	4.7105e+07	2.59137e+07	8.8523e+06	1.1062e+07	1.66854e+07	9.67737e+06	6.65665e+06	1.37902e+07	1.67838e+07	7.63383e+06	1.4148e+06	4.26952e+06	1.39767e+07	1.2244e+07	1.28914e+07	1.10882e+07	1.30497e+07	2.56906e+07	9.36669e+06
D-Isoleucyl-L-prolyl-L-tyrosyl-D-isoleucine	C26 H40 N4 O6	504.295	6.638	0.2	1.23741e+07			3	10	7	Filled by re-detected peak	Filled by re-detected peak	Filled by re-detected peak	Filled by spectrum noise		No matches found	No matches found		1	No MS2	FALSE	65355.3	102106	73757.9	79882.5	201764	2.36431e+06	2.24182e+06	2.71231e+06	176131	583363	1.23741e+07	152313	124245	2.39481e+06	3.34181e+06	4.10256e+06	254497	396790	197156	2.17851e+06	6.18516e+06	2.1015e+06	650968	439662	183239	656389	248933	976025
N-Phenylacetylglutamic acid	C13 H15 N O5	265.095	6.331	0.2	3.47277e+08			3	12	5	n/a	n/a	n/a	Filled by spectrum noise		No matches found	No matches found		2	DDA for preferred ion	FALSE	96119.5	123314	131812	166617	257461	2.24698e+07	2.29092e+07	2.79516e+07	271422	586776	3.47277e+08	631693	216505	1.07351e+06	1.31689e+06	840837	274994	466476	246758	1.00547e+06	1.39221e+06	1.02691e+06	833148	546418	282786	906368	8.49069e+06	7.34205e+06
Venlafaxine	C17 H27 N O2	277.204	26.091	0.2	2.78048e+07			3	13	6	Filled by re-detected peak	Filled by re-detected peak	Filled by re-detected peak	Filled by spectrum noise		No matches found	No matches found		1	No MS2	FALSE	367875	287254	263848	248954	310939	1.85646e+06	1.50165e+06	1.47669e+06	313397	1.20035e+07	312527	336497	372796	383476	2.78048e+07	364829	370443	402294	362313	398799	605586	359387	647789	418192	303917	354808	361307	395671
4-Hydroxy-5-[4-hydroxy-3-(sulfooxy)phenyl]pentanoic acid	C11 H14 O8 S	306.041	5.199	0.2	1.33891e+07			3	8	5	Filled by re-detected peak	Filled by re-detected peak	Filled by re-detected peak	Filled by spectrum noise		No matches found	No matches found		1	No MS2	FALSE	40493.4	24316.6	65218.4	54743.5	72778.9	524082	501992	584228	62627.8	149892	190814	732202	61038.9	89229	155190	104511	60784.6	1.04847e+06	2.14416e+06	110643	125842	166068	65496.4	75647.6	65526.8	59192.5	1.33891e+07	401147
Doxaprost	C21 H36 O4	352.262	10.902	0.2	2.5319e+07			3	19	10	Filled by re-detected peak	Filled by re-detected peak	Filled by re-detected peak	Filled by simulated peak		No matches found	No matches found		1	DDA for preferred ion	FALSE	315146	155594	195783	143835	168770	1.21435e+06	1.17981e+06	1.64692e+06	193094	183848	278166	474896	152718	232284	995091	2.97979e+06	400929	514340	221158	214102	274166	412464	2.16261e+06	1.86167e+06	147235	217996	627467	222781
cyclo(dehydrophenylalanyl-L-leucyl)	C15 H18 N2 O2	258.137	7.491	0.054	1.68523e+08			4	35	31	Filled by matching ion	Filled by matching ion	n/a	Filled by matching ion		No matches found	No matches found		2	DDA for preferred ion	FALSE	189859	56106.6	132096	141346	2.51932e+07	5.97175e+07	5.53721e+07	6.58887e+07	2.52046e+07	1.68523e+08	3.79707e+06	6.29822e+06	1.35463e+07	1.00073e+08	5.71419e+07	6.93604e+07	4.28244e+07	6.21997e+07	8.30027e+07	2.17807e+07	1.07482e+08	5.45146e+07	3.76295e+07	1.14799e+08	2.15376e+07	3.88772e+07	3.93659e+07	5.94369e+07
(1S)-6,7-Dihydroxy-1-methyl-1,2,3,4-tetrahydro-1-isoquinoliniumcarboxylate	C11 H13 N O4	223.085	3.704	0.2	3.24388e+07			3	21	11	Filled by re-detected peak	Filled by re-detected peak	Filled by re-detected peak	Filled by simulated peak		No matches found	No matches found		1	DDA for preferred ion	FALSE	127315	601831	145662	132652	216220	2.84304e+06	2.82912e+06	4.02418e+06	175734	2.9353e+06	3.24388e+07	351268	135308	434910	5.00739e+06	6.3967e+06	159593	2.79523e+06	350201	1.56887e+07	4.44251e+06	2.0965e+06	8.23784e+06	1.7602e+06	147216	5.38277e+06	182487	3.26981e+06
DEXAMETHASONE TEBUTATE	C28 H39 F O6	490.275	3.422	0.2	6.46218e+07			3	37	19	Filled by re-detected peak	Filled by re-detected peak	Filled by re-detected peak	Filled by spectrum noise		No matches found	No matches found		1	DDA for other ion	FALSE	97488.4	219956	123803	111007	100894	9.2083e+06	9.18859e+06	4.29303e+06	100366	914882	6.46218e+07	124817	100116	9.2767e+06	7.68164e+06	3.75218e+06	256070	163219	248005	4.83896e+06	1.09424e+07	1.49705e+07	156117	633804	132735	193167	126344	3.96506e+06
DIACETIN MONOPROPANOATE	C10 H16 O6	232.094	5.813	0.2	6.65417e+07			3	8	8	Filled by re-detected peak	Filled by re-detected peak	Filled by re-detected peak	Filled by spectrum noise		No matches found	No matches found		1	DDA for preferred ion	FALSE	64265	39731.3	104075	106970	120598	5.91202e+06	5.27529e+06	6.23736e+06	121073	182108	419086	135806	122072	207318	4.51745e+07	1.04359e+06	148486	280904	142048	567195	837068	291556	228414	181025	127829	136968	136447	1.733e+07
(3beta,5xi,9xi,22beta)-3,24-Dihydroxy-22,29-epoxyoleana-11,13(18)-dien-29-one	C30 H44 O4	468.324	21.549	0.2	5.52763e+07			4	11	5	Filled by re-detected peak	Filled by re-detected peak	Filled by re-detected peak	Filled by re-detected peak		No matches found	No matches found		2	DDA for preferred ion	FALSE	1.30674e+06	557862	320794	558041	1.12356e+07	8.08413e+06	8.02554e+06	8.47384e+06	9.98931e+06	1.51632e+07	3.83654e+07	1.12024e+06	409847	1.67212e+06	2.48779e+06	1.56743e+06	780148	4.65091e+06	1.07665e+06	1.31895e+06	4.36265e+07	1.32579e+06	808269	1.48963e+07	1.06447e+07	5.52763e+07	1.82555e+06	1.48632e+07
Ribavirin	C8 H12 N4 O5	244.081	4.113	0.2	2.21504e+07			3	35	19	Filled by re-detected peak	Filled by re-detected peak	Filled by re-detected peak	Filled by spectrum noise		No matches found	No matches found		1	DDA for preferred ion	FALSE	123530	227884	134650	122267	158486	1.53812e+06	3.12085e+06	3.15395e+06	147078	1.96754e+06	1.7088e+06	159583	1.5038e+06	953035	3.00232e+06	1.08778e+06	3.66166e+06	3.91858e+06	2.55732e+06	4.66889e+06	1.2169e+06	814142	474277	5.04904e+06	139662	346857	2.21504e+07	3.95361e+06
Cervonoyl ethanolamide	C24 H36 O3	372.266	9.143	0.2	5.26171e+08			4	32	30	Filled by re-detected peak	Filled by re-detected peak	Filled by re-detected peak	n/a		No matches found	No matches found		2	DDA for preferred ion	FALSE	214161	258905	229284	241042	4.06543e+07	8.24358e+07	8.3285e+07	9.86575e+07	4.14497e+07	4.86647e+07	1.9212e+06	5.24114e+06	1.70874e+06	3.57117e+08	6.2489e+07	5.65325e+07	5.06269e+07	7.28359e+07	3.72171e+07	1.93857e+07	5.26171e+08	8.12454e+07	8.42262e+07	9.76079e+07	4.09878e+07	4.43674e+07	9.47764e+07	2.09673e+07
8-Ethoxy-4-methoxy-2,3,6a,8,9,9a-hexahydrocyclopenta[c]furo[3',2':4,5]furo[2,3-h]chromene-1,11-dione	C19 H18 O7	358.106	10.411	0.2	2.72496e+07		Other	3	6	4	Filled by re-detected peak	Filled by re-detected peak	Filled by re-detected peak	Filled by spectrum noise		No matches found	No matches found		2	DDA for preferred ion	FALSE	170970	148319	191519	196939	281802	1.17028e+06	1.13025e+06	1.27884e+06	270058	428455	369841	282834	260265	385071	448030	437129	279314	322510	281949	425687	400980	1.07019e+07	489847	324692	255563	309013	2.72496e+07	354558
1-(beta-D-Ribofuranosyl)-1,3,4,7-tetrahydro-2H-1,3-diazepin-2-one	C10 H16 N2 O5	244.106	6.421	0.2	7.5296e+06			3	23	22	Filled by re-detected peak	Filled by re-detected peak	Filled by re-detected peak	Filled by spectrum noise		No matches found	No matches found		1	DDA for preferred ion	FALSE	46122.9	31714.4	78697.5	87732.3	101545	1.40057e+06	993513	1.59614e+06	94243.6	198487	2.21503e+06	129617	86753.4	1.0572e+06	7.5296e+06	4.17413e+06	122915	354053	83859.9	2.18003e+06	673410	1.54293e+06	214346	77887.2	94158.9	255518	314293	988929
2-[(Carboxymethyl)amino]-7-octenoic acid	C10 H17 N O4	215.116	7.026	0.2	1.81591e+07			3	13	3	Filled by re-detected peak	Filled by re-detected peak	Filled by re-detected peak	Filled by spectrum noise		No matches found	No matches found		1	DDA for preferred ion	FALSE	104505	74387.7	196206	178879	212412	2.8357e+06	3.02602e+06	3.62244e+06	228390	621770	1.81591e+07	204499	206299	2.59203e+06	6.03584e+06	1.13956e+07	321841	283907	255448	7.13342e+06	3.77897e+06	961466	712017	220709	242655	599228	967579	459440
Omeprazole	C17 H19 N3 O3 S	345.115	8.153	0.2	1.416e+07			3	15	15	Filled by re-detected peak	Filled by re-detected peak	Filled by re-detected peak	Filled by simulated peak		No matches found	No matches found		1	DDA for preferred ion	FALSE	77764.6	91132.3	75582.5	77725	236400	2.63453e+06	1.97965e+06	2.53709e+06	318203	1.416e+07	343986	972111	271818	1.68753e+06	415304	2.92217e+06	1.30963e+06	8.19667e+06	752079	1.79706e+06	3.5694e+06	1.26045e+06	3.68666e+06	2.4423e+06	273804	1.5098e+06	3.08372e+06	2.27974e+06
(6S)-9-[(2S)-6-Hydroxy-2,5,7,8-tetramethyl-3,4-dihydro-2H-chromen-2-yl]-2,6-dimethylnonanoic acid	C24 H38 O4	390.277	9.14	0.2	4.62442e+08			4	34	32						No matches found	No matches found		2	DDA for preferred ion	FALSE	226170	1.74046e+06	726764	254559	3.4211e+07	7.17496e+07	7.1378e+07	8.55089e+07	3.31457e+07	1.79795e+07	1.60169e+06	4.85756e+06	1.71132e+06	3.21508e+08	5.06235e+07	4.73409e+07	4.2681e+07	6.79062e+07	3.28934e+07	1.91235e+07	4.62442e+08	6.68717e+07	7.76549e+07	8.55214e+07	3.32671e+07	3.60248e+07	7.67053e+07	1.74511e+07
imolamine	C14 H20 N4 O	260.162	5.564	0.2	6.77786e+06			3	3	1	Filled by re-detected peak	Filled by re-detected peak	Filled by re-detected peak	Filled by spectrum noise		No matches found	No matches found		1	DDA for preferred ion	FALSE	40945.9	25100.3	61233.4	60033.5	77101.5	619685	591518	585854	77109.3	87095.2	887233	69850.5	67157.5	124147	398028	1.66345e+06	75064.6	86485.6	550958	6.77786e+06	2.47857e+06	103417	129628	76841.8	70659.1	2.4697e+06	120182	3.35092e+06
Hexadecanedioic acid mono-L-carnitine ester	C23 H43 N O6	429.309	26.88	0.2	9.78078e+07			3	31	3	n/a	n/a	n/a	Filled by simulated peak		No matches found	No matches found		1	DDA for preferred ion	FALSE	227225	250732	205179	184656	226642	8.83414e+06	1.18574e+07	1.63834e+07	361696	240524	241456	320624	199418	219584	382280	2.45401e+07	3.54989e+06	235913	231036	4.49366e+06	216504	6.57147e+07	1.69212e+06	2.41535e+06	333859	227891	5.37244e+06	198889
3-[2-Hydroxy-3-(2,4,6-trihydroxyphenyl)propyl]phenyl hydrogen sulfate	C15 H16 O8 S	356.057	5.8	0.2	2.40707e+07			3	11	6	Filled by re-detected peak	Filled by re-detected peak	Filled by re-detected peak	Filled by spectrum noise		No matches found	No matches found		1	No MS2	FALSE	44786.5	27688.9	72530.1	68828.8	84045	528214	526605	637767	80794.9	126912	245937	94643.9	85072.7	144480	191502	144672	103480	88611.9	2.40707e+07	133996	161085	105461	97522.4	76085.7	89084.5	84398.8	155099	145304
CETYL BENZOATE	C23 H38 O2	346.287	26.467	0.2	8.81043e+06			3	40	6	Filled by re-detected peak	Filled by re-detected peak	Filled by re-detected peak	Filled by spectrum noise		No matches found	No matches found		1	No MS2	FALSE	255093	274681	258000	217122	238451	825101	1.50911e+06	1.97976e+06	233012	319619	249177	288186	276507	240855	540347	1.83934e+06	310333	260735	257715	282402	252486	2.12721e+06	2.27724e+06	2.50243e+06	247093	267186	835845	239500
cryptopleurine	C24 H27 N O3	377.198	4.429	0.2	3.58449e+07			3	25	1	Filled by re-detected peak	Filled by re-detected peak	Filled by re-detected peak	Filled by spectrum noise		No matches found	No matches found		1	No MS2	FALSE	54460.9	96856	58414.6	52090.1	68583.9	4.00193e+06	5.39488e+06	6.74194e+06	67027.8	2.1967e+06	3.58449e+07	73259.6	56981.9	5.06778e+06	2.24301e+07	8.14144e+06	97576.4	204175	78006.8	2.55481e+06	1.53472e+07	9.97454e+06	540454	515825	99936.9	326118	176692	5.98071e+06
6-Hydroxypentadecanedioic acid	C15 H28 O5	288.194	6.003	0.2	1.06652e+08			4	30	18						No matches found	No matches found		1	DDA for preferred ion	FALSE	33017.4	20829.4	55960.9	54833.1	2.41477e+07	1.56913e+07	1.41013e+07	1.75807e+07	2.66312e+07	5.15292e+06	658982	2.89973e+07	5.11446e+06	283914	5.65123e+06	116179	3.65022e+06	113873	58694.2	95851.7	1.00093e+08	820352	7.2554e+06	869761	2.44027e+07	3.283e+07	150900	363194
Astemizole	C28 H31 F N4 O	458.249	3.871	0.2	4.11492e+06			3	30	7	Filled by re-detected peak	Filled by re-detected peak	Filled by re-detected peak	Filled by spectrum noise		No matches found	No matches found		1	No MS2	FALSE	35794.8	78144.6	44455.8	41262.5	143397	654487	794567	1.15564e+06	40643.7	499328	866214	60775.5	38332.9	4.11492e+06	1.87822e+06	544958	61070.1	427707	63576.7	308204	3.87147e+06	684380	56197.4	702154	81396.4	302884	75356.4	159098
1-(9H-beta-Carbolin-1-yl)-1,4-butanediol	C15 H16 N2 O2	256.121	7.601	0.2	7.73637e+06			4	30	30	Filled by re-detected peak	Filled by re-detected peak	Filled by re-detected peak	Filled by re-detected peak		No matches found	No matches found		1	DDA for preferred ion	FALSE	64666.2	23018.6	56762	58201	755575	821354	1.20413e+06	1.29938e+06	666617	7.73637e+06	527903	83183.6	165450	1.93754e+06	3.58352e+06	599943	260139	127011	569974	391054	188482	979644	268844	1.01003e+06	674460	1.53306e+06	135709	1.33785e+06
tetrofosmin	C18 H40 O4 P2	382.242	4.906	0.2	3.18208e+07			3	18	13	Filled by re-detected peak	Filled by re-detected peak	Filled by re-detected peak	Filled by spectrum noise		No matches found	No matches found		1	No MS2	FALSE	79423.3	137082	85218.3	77140.9	109204	3.1544e+06	4.53023e+06	4.21114e+06	112839	514873	1.8925e+07	114183	80613.7	5.76516e+06	3.18208e+07	5.41956e+06	188744	426739	125601	5.00745e+06	3.17017e+06	5.02063e+06	293628	416214	116055	613386	166922	3.26591e+06
1,1-Diethyl-3-oxo-2-triazanolate	C4 H10 N3 O2	132.078	7.09	0.2	1.43344e+07			3	11	3	Filled by re-detected peak	Filled by re-detected peak	Filled by re-detected peak	Filled by simulated peak		No matches found	No matches found		1	No MS2	FALSE	54304.9	1.72654e+06	1.00619e+06	719328	606619	852014	1.00887e+06	1.06715e+06	554353	8.5572e+06	1.51976e+06	1.53163e+06	715399	458449	618002	589106	514177	1.27072e+06	1.08864e+06	500008	597600	1.09556e+06	407556	1.37066e+06	613237	674494	1.43344e+07	918549
(2S)-2,3-Dihydroxypropyl (9Z)-9-hexadecenoate	C19 H36 O4	328.261	23.858	0.2	1.01956e+08			4	31	31	Filled by matching ion	Filled by re-detected peak	Filled by matching ion	Filled by matching ion		No matches found	No matches found		5	DDA for other ion	FALSE	2.32346e+06	5.25209e+06	866613	898795	6.17944e+06	1.57619e+07	1.25589e+07	2.03646e+07	9.93951e+06	1.01956e+08	4.01649e+07	9.70468e+06	1.41555e+07	5.74034e+06	5.93715e+06	3.14904e+07	1.35844e+07	1.90307e+07	1.51711e+07	1.55744e+07	1.82894e+07	1.28029e+07	2.84302e+07	1.42035e+07	9.97809e+06	1.8562e+07	5.61538e+06	1.41278e+07
Procaine	C13 H20 N2 O2	236.153	3.904	0.2	2.73905e+07			3	28	4	Filled by re-detected peak	Filled by re-detected peak	Filled by re-detected peak	Filled by spectrum noise		No matches found	No matches found		1	No MS2	FALSE	72571	155383	92534.3	82783.7	86155.2	2.52816e+06	3.24259e+06	4.43713e+06	84636.9	659882	5.06361e+06	125237	76221.3	364797	7.30991e+06	1.63151e+06	3.77966e+06	150405	126631	2.73905e+07	531591	1.42332e+06	1.47986e+07	201097	78380.5	2.11262e+07	149839	306240
Methyl 3-isobutyryl-4-methyl-1,5-bis(3-methyl-2-buten-1-yl)-4-(4-methyl-3-penten-1-yl)-2-oxocyclohexanecarboxylate	C29 H46 O4	458.34	23.563	0.2	4.84793e+07			3	42	20	Filled by re-detected peak	Filled by re-detected peak	Filled by re-detected peak	Filled by spectrum noise		No matches found	No matches found		1	No MS2	FALSE	273328	235666	160653	155231	311964	1.36954e+06	1.43679e+06	2.7604e+06	299786	622572	2.12923e+06	513596	289594	1.06048e+06	444569	2.339e+06	480900	651891	536620	4.5051e+06	715729	4.84793e+07	631778	491417	331281	971021	544202	1.44578e+06
Neodunol	C17 H12 O4	280.074	11.566	0.2	2.72956e+07			3	25	9	Filled by re-detected peak	Filled by re-detected peak	Filled by re-detected peak	Filled by spectrum noise		No matches found	No matches found		2	DDA for preferred ion	FALSE	156443	180960	212994	227629	257431	1.76821e+06	1.9198e+06	2.76512e+06	263977	300329	290123	260107	254078	337663	2.72956e+07	441529	309368	279979	372857	369573	612997	3.66849e+06	969127	368871	255831	2.19819e+06	258718	348538
1-O-[(3alpha,5beta,7alpha,12beta)-3,7,12-Trihydroxy-24-oxocholan-24-yl]-beta-D-galactopyranose	C30 H50 O10	570.338	3.783	0.2	1.10048e+08			3	11	7	n/a	Filled by re-detected peak	Filled by re-detected peak	Filled by spectrum noise		No matches found	No matches found		1	No MS2	FALSE	169321	348000	195941	178811	179695	1.52616e+07	1.59732e+07	1.28627e+07	186855	1.38661e+06	1.10048e+08	236116	169780	5.9661e+06	8.55633e+07	3.12305e+07	226979	595311	275364	1.62267e+07	7.30254e+06	3.51735e+07	1.15628e+06	293340	169070	5.7294e+06	413973	2.37442e+07
allylestrenol	C21 H32 O	300.245	26.744	0.2	2.04152e+07			3	45	32	Filled by re-detected peak	Filled by re-detected peak	Filled by re-detected peak	Filled by spectrum noise		No matches found	No matches found		1	No MS2	FALSE	303524	333328	335028	672121	372829	3.77822e+06	4.49104e+06	1.65527e+06	275325	291610	267732	274406	280742	733262	2.28099e+06	1.13695e+07	2.56264e+06	280211	323847	409346	299253	2.17257e+06	1.36278e+07	7.26923e+06	295490	360554	8.20028e+06	277694
(3aR,4R,5R,6aS)-5-Hydroxy-4-[(1E,3S)-3-hydroxy-1-octen-1-yl]hexahydro-2H-cyclopenta[b]furan-2-one	C15 H24 O4	268.166	3.458	0.2	5.48649e+06		Superpathway of trichothecene biosynthesis	3	32	7	Filled by re-detected peak	Filled by re-detected peak	Filled by re-detected peak	Filled by spectrum noise		No matches found	No matches found		1	DDA for preferred ion	FALSE	54209.9	117330	70641	60829	56714.1	429692	534725	796587	58321.3	83490.3	5.48649e+06	69748.4	57125.2	254889	319632	1.0786e+06	68822.7	80321.8	70111.2	532254	904446	1.03358e+06	94732.9	67675.9	54922.9	80359.9	71457.1	1.01613e+06
Suberic acid	C8 H14 O4	174.088	6.446	0.2	1.12277e+08			4	33	30					92.2	No matches found	Single match found		1	DDA for preferred ion	FALSE	2.11217e+06	2.20576e+06	1.25011e+06	2.13503e+06	1.97684e+07	3.76387e+07	3.60275e+07	4.38753e+07	1.81217e+07	3.20053e+07	7.01839e+07	1.26209e+07	6.43342e+06	1.18445e+07	6.55984e+07	1.12277e+08	2.75e+07	1.4269e+07	1.20031e+07	5.39315e+07	2.7332e+07	5.56231e+07	4.73484e+07	1.78959e+07	1.67793e+07	6.4265e+07	1.17085e+07	4.66803e+07
Alpertine	C25 H31 N3 O4	437.232	8.664	0.2	9.29095e+07			4	34	33	n/a	n/a	n/a	Filled by re-detected peak		No matches found	No matches found		2	DDA for preferred ion	FALSE	185729	186860	234030	241240	8.40515e+06	1.47839e+07	1.71116e+07	1.98537e+07	8.06262e+06	469403	3.95841e+07	526650	828622	618373	7.38147e+07	9.42683e+06	979815	845001	359616	1.15358e+07	9.29095e+07	2.34622e+07	1.3125e+07	488882	7.47716e+06	5.71826e+06	380042	2.75031e+07
GENTISEIN	C13 H8 O5	244.037	7.021	0.2	6.41008e+08		Other	3	13	3	n/a	n/a	n/a	Filled by spectrum noise		Single match found	No matches found	65.7	3	DDA for preferred ion	FALSE	112835	137340	183382	179105	358054	3.57198e+07	3.82033e+07	4.58099e+07	316617	3.8535e+07	1.07289e+07	1.81771e+08	4.53053e+07	2.79549e+06	4.90046e+06	1.00202e+07	6.96722e+06	1.29715e+07	3.74384e+06	5.57727e+06	3.18053e+06	2.51377e+06	6.60196e+06	1.05046e+07	384806	6.41008e+08	610041	1.66851e+07
Enalapril	C20 H28 N2 O5	376.2	7.315	0.2	1.53538e+09			3	10	7	Filled by re-detected peak	n/a	n/a	Filled by spectrum noise	96.4	No matches found	Multiple matches found		2	DDA for preferred ion	FALSE	419887	184881	241983	228665	1.36653e+06	1.02267e+08	9.71504e+07	1.18093e+08	1.30164e+06	2.99187e+06	1.52925e+06	460487	863477	2.74037e+06	3.58978e+06	3.26251e+06	1.22258e+06	1.29981e+06	729158	4.98148e+06	6.00646e+06	2.88314e+06	1.53538e+09	1.79426e+06	1.31667e+06	2.52397e+06	1.01379e+06	4.36165e+06
Oleyl alcohol	C18 H36 O	268.277	25.183	0.2	3.0213e+07			3	4	0	Filled by re-detected peak	Filled by re-detected peak	Filled by re-detected peak	Filled by spectrum noise		No matches found	No matches found		1	No MS2	FALSE	259991	319827	302083	271023	339418	4.37672e+06	4.53937e+06	4.71194e+06	406741	9.37239e+06	1.23092e+06	666256	343402	2.70789e+06	2.07105e+07	563308	404511	398058	429231	393652	866190	1.68e+07	1.95024e+07	801631	384781	695017	437843	3.0213e+07
butilfenin	C16 H22 N2 O5	322.153	6.263	0.2	3.01531e+08			4	41	37						No matches found	No matches found		6	DDA for preferred ion	FALSE	557687	611395	502882	506315	3.08475e+07	1.04294e+08	1.05889e+08	1.16358e+08	3.58336e+07	2.88968e+08	5.08154e+07	1.41799e+07	4.47444e+07	2.45053e+08	7.46185e+07	9.48625e+07	9.16025e+07	1.91072e+08	1.66727e+08	3.66009e+07	1.21353e+08	6.97893e+07	6.7219e+07	2.19225e+08	3.33579e+07	5.41787e+07	1.35136e+08	1.7477e+08
leucoline	C9 H7 N	129.058	7.872	0.2	6.07775e+07			3	8	5	Filled by re-detected peak	Filled by re-detected peak	Filled by re-detected peak	Filled by simulated peak		No matches found	No matches found		1	No MS2	FALSE	72882	509832	175091	118295	268590	2.56965e+06	3.00485e+06	2.93233e+06	135505	273798	6.07775e+07	218574	108400	921626	1.55774e+06	976397	281365	651518	397304	785073	507484	891413	473125	652942	136541	460033	338241	828545
(2R,4aR,6bS,12aS)-1-Hydroxy-1,2,6b,9,9,12a-hexamethyl-10,13-dioxo-1,3,4,5,6,6a,6b,7,8,8a,9,10,11,12,12a,12b,13,14b-octadecahydro-4a(2H)-picenecarboxylic acid	C29 H42 O5	470.304	11.019	0.2	2.8807e+07			3	13	9	Filled by re-detected peak	Filled by re-detected peak	Filled by re-detected peak	Filled by spectrum noise		No matches found	No matches found		2	DDA for preferred ion	FALSE	580892	300104	283729	284442	321399	1.65806e+06	1.54931e+06	1.98742e+06	308040	488456	2.8807e+07	336104	305167	504550	868905	832257	361538	483057	379499	1.06295e+06	1.34359e+06	1.88412e+06	503628	385293	292027	920344	470225	451066
Glycyl-L-asparaginyl-D-leucine	C12 H22 N4 O5	302.159	2.016	0.2	5.56965e+07			3	34	1	Filled by re-detected peak	Filled by re-detected peak	Filled by re-detected peak	Filled by spectrum noise		No matches found	No matches found		2	DDA for preferred ion	FALSE	311389	377426	235528	240442	298513	6.62844e+06	4.93781e+06	3.23744e+06	291853	949946	5.56965e+07	324508	308005	1.6433e+06	1.62367e+07	8.07299e+06	440361	626670	359356	2.19722e+06	2.36572e+06	1.09936e+07	436663	398358	296732	1.39934e+06	696494	6.99159e+06
resmethrin	C22 H26 O3	338.19	2.163	0.2	5.78895e+07			3	18	1	Filled by re-detected peak	Filled by re-detected peak	Filled by re-detected peak	Filled by spectrum noise		No matches found	No matches found		1	No MS2	FALSE	134449	322211	149271	142717	143466	6.59649e+06	7.72704e+06	9.35091e+06	133669	807142	5.0073e+07	157018	140309	3.24788e+06	5.78895e+07	2.2609e+07	176137	254212	186192	5.27203e+06	8.58839e+06	1.39357e+07	801824	311130	131854	5.04117e+06	390275	9.40163e+06
4-{[5-({4-[(5-Aminopentyl)(hydroxy)amino]-4-oxobutanoyl}amino)pentyl](hydroxy)amino}-4-oxobutanoic acid	C18 H34 N4 O7	418.243	4.396	0.2	6.10422e+06			3	35	18	Filled by re-detected peak	Filled by re-detected peak	Filled by re-detected peak	Filled by spectrum noise		No matches found	No matches found		1	DDA for preferred ion	FALSE	33866.2	19119.6	47737.2	45748.1	46079.1	909644	1.80367e+06	1.85356e+06	46498.4	143476	4.03342e+06	56971.8	55275.3	1.10444e+06	6.10422e+06	4.73375e+06	59137.6	67587.7	54191.9	810384	1.45003e+06	1.50124e+06	43726.6	53847.9	51463.9	57938.2	65157.7	1.46964e+06
cyclandelate	C17 H24 O3	276.172	19.284	0.2	3.73369e+07			4	27	23	Filled by re-detected peak	Filled by re-detected peak	Filled by re-detected peak	n/a		No matches found	No matches found		1	No MS2	FALSE	1.816e+06	362000	218535	269541	1.75381e+07	2.89317e+07	3.11492e+07	3.22894e+07	1.65876e+07	3.3765e+07	1.61202e+07	2.96741e+07	1.94062e+07	2.74144e+07	2.07596e+07	3.02934e+07	2.70434e+07	3.43285e+07	2.75136e+07	3.31398e+07	3.31256e+07	2.45782e+07	3.73369e+07	3.37738e+07	1.9846e+07	2.52529e+07	2.9559e+07	3.30412e+07
4a-Formyl-5a-cholesta-8,24-dien-3b-ol	C28 H44 O2	412.334	27.808	0.2	1.36315e+07		Superpathway of cholesterol biosynthesis;Cholesterol biosynthesis I;Cholesterol biosynthesis III (via desmosterol);Superpathway of ergosterol biosynthesis I	2	7	0	Filled by spectrum noise	Filled by re-detected peak	Filled by re-detected peak	Filled by simulated peak		No matches found	No matches found		1	DDA for preferred ion	FALSE	391829	367674	328600	306083	526248	454018	1.13749e+06	1.26479e+06	858756	443449	441244	374514	324878	1.34755e+07	1.36315e+07	475224	352975	331510	2.0837e+06	569290	358457	357609	448158	617241	441507	1.37228e+06	349326	405688
paracetamol sulfate	C8 H9 N O5 S	231.02	3.679	0.2	1.79914e+07			3	19	7	Filled by re-detected peak	Filled by re-detected peak	Filled by re-detected peak	Filled by spectrum noise		No matches found	No matches found		1	DDA for preferred ion	FALSE	112787	61376.8	151892	141593	141289	1.10703e+06	1.50089e+06	1.60151e+06	135506	153286	242753	201898	140570	1.59732e+06	268445	1.79096e+06	156541	245753	157889	302651	3.69867e+06	307814	142061	2.71446e+06	132328	277909	727483	246655
1-(3,4-Dihydroxyphenyl)-7-(4-hydroxyphenyl)-3,5-heptanedione	C19 H20 O5	328.131	8.273	0.2	8.18609e+06			3	24	23	Filled by re-detected peak	Filled by re-detected peak	Filled by re-detected peak	Filled by spectrum noise		No matches found	No matches found		1	DDA for preferred ion	FALSE	53575	29944.6	63094.6	66063.5	91813.4	539811	362470	587251	89796.6	98801.8	98608.4	129900	81886.9	133470	267118	995954	121287	162159	121726	97392.1	8.18609e+06	295062	157314	130984	103693	118075	154452	139636
MM3670000	C12 H26 O7	282.168	5.062	0.2	6.90698e+07			4	38	28	Filled by matching ion	Filled by re-detected peak	n/a	n/a		No matches found	No matches found		3	DDA for preferred ion	FALSE	7.69258e+06	1.91894e+06	4.36032e+06	4.92972e+06	2.36482e+07	1.37056e+07	1.38123e+07	1.02327e+07	2.36e+07	1.01211e+07	6.90698e+07	4.43623e+07	1.33037e+07	7.26075e+06	6.39682e+07	9.28248e+06	1.19265e+07	1.33715e+07	1.24494e+07	1.01841e+07	8.67084e+06	9.28349e+06	1.70577e+07	1.70673e+07	2.2578e+07	1.35787e+07	5.03444e+07	9.3281e+06
Homovanillic acid sulfate	C9 H10 O7 S	262.015	4.482	0.2	2.50455e+07			3	3	2	Filled by re-detected peak	Filled by re-detected peak	Filled by re-detected peak	Filled by spectrum noise		No matches found	No matches found		1	DDA for preferred ion	FALSE	67376.1	36799.4	90037.6	93312.3	150307	2.61746e+06	2.67834e+06	2.54681e+06	95444.1	705572	870921	418724	180412	9.75411e+06	441507	1.69427e+06	1.13769e+06	552405	8.8266e+06	879803	1.82455e+06	730206	2.66445e+06	9.25819e+06	95344.4	1.95151e+06	1.03221e+07	1.70976e+06
apronalide	C9 H16 N2 O2	184.121	4.918	0.2	8.41648e+06			3	17	10	Filled by re-detected peak	Filled by re-detected peak	Filled by re-detected peak	Filled by spectrum noise		No matches found	No matches found		1	No MS2	FALSE	73652.4	32779.4	77096.9	85830.9	81328.2	1.56907e+06	1.16407e+06	1.22504e+06	95801.8	172440	8.41648e+06	96741.4	90591	1.4654e+06	2.91921e+06	1.55669e+06	109215	141803	153798	620656	1.14592e+06	450961	86816.4	100118	95489.3	95923.5	450849	162399
15S-hydroxyeicosatrienoic acid	C20 H34 O3	322.251	24.788	0.2	3.18655e+07			3	34	32	Filled by re-detected peak	Filled by re-detected peak	Filled by re-detected peak	Filled by spectrum noise		No matches found	No matches found		1	DDA for preferred ion	FALSE	84560.4	28250.9	45276.1	76243.7	111433	2.78047e+06	1.35322e+06	2.2707e+06	81212.7	237208	3.18655e+07	61388.3	87605.3	516760	530420	7.04447e+06	147283	96317.8	75540	3.7865e+06	269817	470468	1.64912e+06	503513	191169	1.29542e+06	75157.3	577154
Trp-Leu	C17 H23 N3 O3	317.174	8.061	0.2	5.08619e+07			4	37	35	n/a	Filled by re-detected peak	n/a	Filled by re-detected peak		No matches found	No matches found		2	DDA for preferred ion	FALSE	112644	102811	128475	131744	5.83166e+06	1.28319e+07	1.14531e+07	1.45635e+07	5.15518e+06	383756	1.1457e+07	5.04038e+06	2.67083e+06	8.32127e+06	2.47816e+07	2.17145e+07	5.28097e+06	808516	432401	1.30923e+07	1.94435e+07	1.35264e+07	1.73938e+07	1.11685e+06	5.73909e+06	7.2237e+06	423528	4.56314e+06
3,23-Dihydroxy-22,29-epoxyolean-12-ene-11,29-dione	C30 H44 O5	484.32	23.125	0.2	1.62832e+08			3	27	3	n/a	Filled by re-detected peak	n/a	Filled by spectrum noise		No matches found	No matches found		3	DDA for preferred ion	FALSE	800846	448585	331183	339444	796857	6.13461e+06	8.76967e+06	1.06566e+07	769019	1.28708e+06	1.62832e+08	1.21352e+06	783213	1.28519e+06	1.13325e+06	1.46385e+06	1.08955e+06	1.64748e+06	1.17517e+06	6.38642e+06	1.28489e+06	2.09046e+06	1.67677e+06	1.32375e+06	781135	1.7598e+06	1.56845e+06	1.25585e+06
Pardoprunox	C12 H15 N3 O2	233.117	4.376	0.2	7.15136e+06			3	9	8	Filled by re-detected peak	Filled by re-detected peak	Filled by re-detected peak	Filled by simulated peak		No matches found	No matches found		1	No MS2	FALSE	92426.2	161969	101630	86320.7	285631	1.68575e+06	1.87753e+06	1.56298e+06	192971	6.92573e+06	2.70254e+06	124212	99012.8	7.15136e+06	5.78107e+06	1.434e+06	404680	213319	139478	1.25753e+06	3.48161e+06	1.81275e+06	907548	323613	344302	1.91397e+06	589164	2.0905e+06
3-(4,9-Dihydrothieno[2,3-c][2]benzothiepin-4-yl)-N,N-dimethyl-1-propanamine	C17 H21 N S2	303.111	7.042	0.2	7.47209e+07			4	46	12	Filled by matching ion	n/a	n/a	Filled by re-detected peak		No matches found	No matches found		2	DDA for preferred ion	FALSE	141472	228396	197012	205252	5.50047e+06	2.34133e+07	1.66004e+07	1.38922e+07	6.47777e+06	7.47209e+07	2.40548e+06	4.99199e+06	1.00354e+07	2.93883e+07	9.83259e+06	2.32173e+07	2.22032e+07	5.90657e+07	3.32197e+07	1.19441e+07	2.65335e+07	1.08956e+07	1.85094e+07	4.16201e+07	5.95791e+06	5.13505e+06	4.58126e+07	3.5049e+07
(3S)-3-[(1,3-Dihydroxypentyl)oxy]-4-(trimethylammonio)butanoate	C12 H25 N O5	263.174	4.646	0.2	3.72008e+07			3	44	10	Filled by re-detected peak	Filled by re-detected peak	n/a	Filled by simulated peak		No matches found	No matches found		1	No MS2	FALSE	154499	247503	153956	136010	180869	4.91085e+06	6.9387e+06	1.16657e+07	270122	938042	2.82598e+07	217380	162794	5.72571e+06	3.72008e+07	1.4043e+07	365380	1.89866e+06	276697	1.5014e+07	1.0635e+07	1.09923e+07	577467	620164	180652	1.90594e+06	354496	9.59976e+06
didrovaltrate	C22 H32 O8	424.208	1.948	0.2	8.85244e+06			3	11	1	Filled by re-detected peak	Filled by re-detected peak	Filled by re-detected peak	Filled by spectrum noise		No matches found	No matches found		1	No MS2	FALSE	153488	336380	165278	149746	167328	325387	371990	405343	160975	220114	8.85244e+06	169031	168291	906564	5.78171e+06	848770	178824	200128	205132	596417	1.0455e+06	1.51944e+06	238896	180047	155907	214611	372613	756879
Fingolimod	C19 H33 N O2	307.251	25.452	0.2	2.32377e+07			2	10	0	Filled by simulated peak	Filled by re-detected peak	Filled by re-detected peak	Filled by spectrum noise		No matches found	No matches found		1	No MS2	FALSE	287385	373994	300623	285380	302819	458255	875588	760699	306797	360648	376387	325293	322596	335321	351565	2.32377e+07	915215	341440	317622	411168	317756	529938	465527	435762	312901	414434	385791	260459
2-Hydroxyethyl 12-hydroxyoctadecanoate	C20 H40 O4	344.293	23.492	0.2	7.64097e+06			4	36	30	Filled by re-detected peak	Filled by re-detected peak	Filled by re-detected peak	Filled by re-detected peak		No matches found	No matches found		1	DDA for preferred ion	FALSE	320483	408689	39973.5	70606.1	777414	2.39276e+06	1.81949e+06	2.34759e+06	939574	1.32e+06	3.77701e+06	975651	337421	3.43214e+06	5.03868e+06	1.39749e+06	1.72051e+06	2.81205e+06	1.59175e+06	352134	4.99055e+06	7.64097e+06	1.60045e+06	877888	586787	3.16544e+06	1.29958e+06	3.74221e+06
2-[(5Z)-5-Tetradecen-1-yl]cyclobutanone	C18 H32 O	264.245	24.268	0.2	5.01166e+08			3	9	8	n/a	n/a	Filled by matching ion	Filled by simulated peak		No matches found	No matches found		2	DDA for preferred ion	FALSE	2.17961e+06	1.12397e+06	2.84753e+06	4.81046e+06	1.24949e+07	1.07837e+08	9.57008e+07	1.13481e+08	1.40086e+07	8.37381e+07	1.49908e+08	1.25966e+07	1.01859e+07	3.67398e+07	5.01166e+08	1.36485e+08	9.18032e+06	1.03206e+07	6.36455e+06	6.64902e+07	7.93099e+07	3.07946e+08	4.38346e+07	9.00614e+06	1.19635e+07	1.67527e+08	8.04523e+06	2.62154e+08
N-acetyl-beta-D-glucosaminylamine	C8 H16 N2 O5	220.105	3.429	0.2	8.01856e+06			3	13	12	Filled by re-detected peak	Filled by re-detected peak	Filled by re-detected peak	Filled by spectrum noise		No matches found	No matches found		1	No MS2	FALSE	72617.6	168121	94628.1	84847	77117.5	1.28248e+06	1.62214e+06	1.34736e+06	76714	106086	1.37248e+06	95403.1	76522.8	166438	8.01856e+06	2.44249e+06	92192.4	107596	93248.2	759560	416544	1.53193e+06	83674.6	91848.2	74295.8	107647	96569.8	151108
2′-Hydroxy-4,4′,6′-trimethoxychalcone	C18 H18 O5	314.116	7.741	0.2	2.64241e+08			3	15	5	n/a	n/a	n/a	Filled by spectrum noise		No matches found	No matches found		3	DDA for preferred ion	FALSE	1.99082e+06	206674	223997	231582	4.03152e+06	5.88871e+07	5.66957e+07	4.38635e+07	4.1481e+06	4.39107e+06	1.59553e+08	654823	2.16447e+06	2.03672e+06	2.64241e+08	4.51682e+06	7.77554e+06	972782	1.20112e+06	7.04891e+06	1.31441e+07	2.24039e+08	4.3853e+07	1.05699e+07	3.564e+06	8.24599e+07	1.5502e+06	1.23614e+08
(7Z,21R,27S)-24,27,30,30-Tetrahydroxy-24,30-dioxido-18-oxo-19,23,25,29-tetraoxa-24lambda~5~,30lambda~5~-diphosphatriacont-7-en-21-yl (4Z,7Z,10Z,13Z,16Z,19Z)-4,7,10,13,16,19-docosahexaenoate	C46 H78 O13 P2	900.496	6.073	0.2	4.07797e+07			3	17	2	Filled by re-detected peak	Filled by re-detected peak	Filled by re-detected peak	Filled by spectrum noise		No matches found	No matches found		1	DDA for other ion	FALSE	102960	161898	116995	116219	345778	4.7972e+06	5.97384e+06	6.82697e+06	320536	2.30475e+06	2.23197e+07	306598	230614	2.4967e+07	2.89538e+07	3.76861e+06	1.31043e+06	1.1209e+06	400551	5.12044e+06	4.07797e+07	1.6991e+07	1.05539e+06	4.26927e+06	337648	1.32858e+06	575325	4.10861e+06
Methyl 3-formyl-1H-indole-2-sulfinate	C10 H9 N O3 S	223.031	5.347	0.2	2.86099e+07			4	36	32	Filled by re-detected peak	Filled by re-detected peak	Filled by re-detected peak	Filled by re-detected peak		No matches found	No matches found		1	DDA for preferred ion	FALSE	64839.4	119667	60850.3	57150.4	1.05904e+06	2.59791e+06	2.36748e+06	2.81395e+06	1.05473e+06	386332	1.04472e+06	379572	83657.2	8.85664e+06	1.36905e+06	723057	560688	1.05631e+07	7.71585e+06	858356	1.14879e+06	835522	331430	260391	900297	437844	2.86099e+07	711603
Laninamivir	C13 H22 N4 O7	346.149	1.766	0.2	3.50641e+07			3	36	17	Filled by re-detected peak	Filled by re-detected peak	Filled by re-detected peak	Filled by spectrum noise		No matches found	No matches found		2	DDA for preferred ion	FALSE	476943	355715	259680	253639	684382	1.08156e+07	6.26066e+06	5.79219e+06	423282	1.8981e+06	3.50641e+07	442565	520026	1.09036e+07	9.74278e+06	2.0739e+07	685194	910264	572555	3.74132e+06	2.67336e+07	1.88486e+07	857608	1.44937e+06	561527	1.99557e+06	955947	7.35775e+06
2-(6-Hydroxyhexyl)-3-methylenesuccinic acid	C11 H18 O5	230.115	6.505	0.2	3.52155e+07			3	8	4	Filled by re-detected peak	Filled by re-detected peak	Filled by re-detected peak	Filled by simulated peak	80.2	No matches found	Single match found		1	DDA for preferred ion	FALSE	38038.8	58049.1	63011.9	66471.9	119678	1.74378e+06	1.71165e+06	1.96643e+06	174223	1.15993e+07	308601	138810	70923.3	2.64004e+06	1.46772e+06	1.35809e+06	158009	556044	380728	603916	250234	2.0056e+06	213281	393072	140915	1.68381e+06	599072	1.53121e+06
(+)-Lacosamide	C13 H18 N2 O3	250.132	4.99	0.2	2.98341e+07			3	39	16	n/a	Filled by re-detected peak	n/a	Filled by spectrum noise		No matches found	No matches found		1	No MS2	FALSE	71226.3	121379	78971.3	71932.8	101061	3.04325e+06	3.34842e+06	5.92705e+06	102369	317937	2.68516e+06	118786	75206.6	971761	2.98341e+07	3.56479e+06	177901	267094	122954	1.9906e+06	1.28272e+06	5.21719e+06	1.03335e+06	323315	135725	1.74115e+06	310446	7.21244e+06
8-Isopropyl-10a,12a-dimethyl-3,3a,5a,6,7,7a,9,10,10a,11,12,12a,12b,13c-tetradecahydro-2H,5H-1,4,13-trioxaindeno[4',5':6,7]cyclohepta[1,2,3-bc]acenaphthylene-3,5,13b(13aH)-triol	C25 H38 O6	434.265	26.883	0.2	1.2797e+08			3	42	16	n/a	n/a	n/a	Filled by simulated peak		No matches found	No matches found		1	DDA for preferred ion	FALSE	232757	256837	210175	189152	232160	9.26934e+06	2.05166e+07	2.35927e+07	481093	246380	247335	212902	204274	224931	435648	3.21087e+07	5.58102e+06	241657	236661	5.19831e+06	221775	8.27055e+07	2.04945e+06	3.35621e+06	397864	233440	6.99924e+06	203732
glu-thr	C9 H16 N2 O6	248.101	1.601	0.2	7.01307e+07			3	33	8	Filled by re-detected peak	Filled by re-detected peak	Filled by re-detected peak	Filled by spectrum noise		No matches found	No matches found		2	DDA for preferred ion	FALSE	433681	308695	197689	197405	319965	5.48238e+06	4.76026e+06	2.75005e+06	334833	653933	7.01307e+07	699004	315398	1.03831e+06	1.01361e+07	4.06619e+06	841602	546263	412497	1.21944e+06	5.6825e+06	3.26633e+06	487532	387841	295879	527807	691389	966513
Amphetamine	C9 H13 N	135.105	3.794	0.2	2.28272e+07			3	2	1	Filled by re-detected peak	Filled by re-detected peak	Filled by re-detected peak	Filled by simulated peak		No matches found	No matches found		1	No MS2	FALSE	1.32341e+06	1.21034e+06	546091	471783	411695	4.16953e+06	4.02328e+06	4.07794e+06	408019	1.2434e+06	2.28272e+07	755199	699471	564830	4.61535e+06	7.40127e+06	1.19138e+06	2.64482e+06	524111	1.25236e+07	6.40056e+06	4.87176e+06	1.16556e+07	2.19323e+06	422674	3.51459e+06	927913	4.98927e+06
Istamycin B1	C18 H35 N5 O6	417.259	2.283	0.2	4.64728e+07			3	20	20	Filled by re-detected peak	Filled by re-detected peak	Filled by re-detected peak	Filled by spectrum noise		No matches found	No matches found		1	DDA for other ion	FALSE	241680	586151	278843	261534	265500	5.15935e+06	3.45639e+06	4.86283e+06	258746	531294	3.41722e+07	265702	238333	2.82131e+07	4.64728e+07	9.83988e+06	511864	547546	329346	1.30205e+06	1.37417e+07	6.87208e+06	575897	1.5472e+06	239175	1.10293e+06	348518	6.40765e+06
4-(Hydroxymethyl)-6,7a-dihydro-1H-spiro[cyclopenta[c]pyran-7,2'-oxirane]-1,6-diol	C10 H12 O5	212.068	6.702	0.2	2.04435e+07			3	35	3	Filled by re-detected peak	Filled by re-detected peak	Filled by re-detected peak	Filled by simulated peak		No matches found	No matches found		1	DDA for preferred ion	FALSE	50266.7	24547.9	70987.1	65216.9	189830	2.211e+06	3.13258e+06	4.47687e+06	83738.7	4.66136e+06	451540	125261	900551	2.04435e+07	1.16843e+06	296409	625020	8.2589e+06	5.92468e+06	1.09134e+06	1.41019e+06	742368	766602	127499	235279	330822	1.87262e+07	206402
14,18-Dihydroxy-12-oxo-9,13,15-octadecatrienoic acid	C18 H28 O5	324.194	8.139	0.2	8.8657e+06			3	42	30	Filled by re-detected peak	Filled by re-detected peak	Filled by re-detected peak	Filled by spectrum noise		No matches found	No matches found		1	DDA for preferred ion	FALSE	51244.9	23082.8	51942.1	59375.9	101757	380952	295840	655882	94716	121334	148419	111652	89822.5	779197	607392	183746	120057	156154	107524	146566	128493	8.8657e+06	271623	124447	101280	433608	129313	119668
N-{[3-Ethyl-11,15-dihydroxy-7-isopropyl-3-methyl-10-(methylamino)-6,9-dioxo-2-oxa-5,8-diazabicyclo[10.3.1]hexadeca-1(16),12,14-trien-4-yl]carbonyl}glycine	C23 H34 N4 O8	494.238	5.718	0.2	1.88552e+07			2	33	0	Filled by spectrum noise	Filled by re-detected peak	Filled by re-detected peak	Filled by simulated peak		No matches found	No matches found		1	DDA for preferred ion	FALSE	140084	240500	168222	154192	312723	1.83026e+06	2.60442e+06	4.19869e+06	884313	1.28207e+06	1.1797e+07	280496	181067	8.14298e+06	1.88552e+07	6.61746e+06	623263	783365	356105	3.90748e+06	1.7198e+07	8.95332e+06	1.5186e+06	1.32198e+06	366567	1.45286e+06	547330	2.29334e+06
Benzoyl cyanide	C8 H5 N O	131.037	6.189	0.2	1.00046e+07			3	32	18	Filled by re-detected peak	Filled by simulated peak	Filled by re-detected peak	Filled by re-detected peak		No matches found	No matches found		1	No MS2	FALSE	72952.4	102549	71849.3	71174.4	430338	806099	891946	724181	417872	1.85409e+06	933171	1.00046e+07	258819	846859	950680	656942	9.34391e+06	1.11565e+06	962635	754471	1.00989e+06	648901	496482	749848	374057	1.3225e+06	529495	951464
Octyl (4xi)-2-deoxy-2-[(Z)-(1-hydroxyethylidene)amino]-alpha-D-xylo-hexopyranoside	C16 H31 N O6	333.217	9.854	0.2	8.57388e+06			3	15	10	Filled by re-detected peak	Filled by re-detected peak	Filled by re-detected peak	Filled by simulated peak		No matches found	No matches found		1	No MS2	FALSE	86165.6	112775	105256	98996.4	217144	1.35235e+06	1.26022e+06	1.66084e+06	290120	183899	1.24625e+06	186398	122225	220674	1.31479e+06	2.84585e+06	351859	291598	128596	878542	399861	4.26041e+06	2.8074e+06	976602	210758	1.92754e+06	137351	1.4123e+06
Cardiopetalidine	C21 H33 N O4	363.241	21.266	0.2	3.20832e+07			4	36	34	Filled by re-detected peak	Filled by re-detected peak	Filled by re-detected peak	Filled by re-detected peak		No matches found	No matches found		2	DDA for preferred ion	FALSE	176308	241710	226669	252951	4.29156e+06	7.88573e+06	8.07868e+06	9.64031e+06	3.53577e+06	2.88831e+06	1.22703e+07	888599	363769	4.30312e+06	7.16782e+06	1.28449e+07	1.47721e+06	952542	2.1821e+06	6.53911e+06	2.46686e+07	7.5229e+06	2.26354e+06	8.68373e+06	3.65169e+06	2.45791e+06	617936	2.50596e+06
Magnolol	C18 H18 O2	266.13	7.725	0.2	1.53185e+08			4	17	16	n/a	Filled by re-detected peak	Filled by re-detected peak	Filled by re-detected peak		No matches found	No matches found		1	DDA for preferred ion	FALSE	94049.3	88133.2	77911.2	80727.9	1.22693e+07	1.46431e+07	1.31782e+07	1.92168e+07	1.44216e+07	1.53185e+08	1.36957e+07	2.44361e+07	9.47006e+06	388295	1.63532e+07	7.34197e+06	1.67821e+07	6.24282e+07	932520	3.81143e+06	6.43588e+06	1.45146e+07	3.92249e+07	268566	1.01953e+07	4.44044e+06	3.75247e+07	1.66211e+06
4-(5,6-Dihydroxy-6-methyl-1-hepten-2-yl)-1-methyl-1,2-cyclohexanediol	C15 H28 O4	272.199	7.339	0.2	3.31752e+07			4	31	29	Filled by re-detected peak	Filled by re-detected peak	Filled by re-detected peak	Filled by re-detected peak		No matches found	No matches found		1	DDA for preferred ion	FALSE	117551	27250.5	50009.7	51867.7	4.50707e+06	5.461e+06	5.37547e+06	9.22296e+06	5.03961e+06	5.26905e+06	2.06645e+06	4.64298e+06	736739	3.31752e+07	1.37713e+07	1.43708e+07	9.99522e+06	165516	804024	1.0895e+06	255660	9.87483e+06	4.33076e+06	841110	3.923e+06	7.56098e+06	1.78097e+06	1.07801e+07
8-(3-Furyl)-5-hydroxy-1,1,5a,7a,11b-pentamethyldecahydrooxireno[4,4a]isochromeno[6,5-g][2]benzoxepine-3,10,12(1H,4H,10aH)-trione	C26 H32 O8	472.21	8.955	0.2	1.12359e+08			3	16	10	Filled by re-detected peak	Filled by re-detected peak	Filled by re-detected peak	Filled by spectrum noise		No matches found	No matches found		2	DDA for preferred ion	FALSE	143758	202877	153743	162437	440563	7.64611e+06	7.15277e+06	9.67423e+06	210974	295429	300358	222310	188501	337506	865493	2.38782e+06	363309	333334	1.41158e+06	294364	1.12359e+08	2.17978e+06	322528	2.06397e+07	396039	283190	5.02319e+07	1.45216e+07
Methyl N~2~-acetyl-D-lysinate	C9 H18 N2 O3	202.132	3.669	0.094	1.27881e+09			3	9	4	n/a	n/a	Filled by matching ion	Filled by simulated peak		No matches found	No matches found		2	DDA for preferred ion	FALSE	197127	1.65551e+06	206628	238434	450063	5.43583e+08	5.34764e+08	4.55698e+08	387683	1.35305e+08	1.27881e+09	1.02223e+06	884872	9.80964e+08	7.73757e+07	3.19955e+08	1.86848e+07	1.02949e+08	5.1043e+06	7.67907e+07	8.71865e+08	1.17569e+09	1.21275e+06	1.59174e+08	9.74759e+06	3.35549e+08	7.88507e+06	9.74129e+08
Fumonisin B2	C34 H59 N O14	705.393	4.882	0.2	5.42675e+07			2	15	0	Filled by spectrum noise	Filled by re-detected peak	Filled by re-detected peak	Filled by simulated peak		No matches found	No matches found		1	No MS2	FALSE	46156.9	81825.8	50867.9	45910.9	64569.9	412805	4.94981e+06	6.10985e+06	62906.4	3.227e+06	2.24972e+06	67598.2	43402.6	3.69679e+07	1.9039e+06	3.13224e+07	112664	1.33605e+06	111912	7.81602e+06	5.42675e+07	3.65924e+06	148371	188954	61929.6	385422	89410.7	444137
3-Acetyl-11-keto-β-boswellic acid	C32 H48 O5	512.351	27.02	0.2	1.03671e+08			3	18	1	Filled by re-detected peak	Filled by re-detected peak	Filled by re-detected peak	Filled by spectrum noise	95.8	Single match found	Single match found		1	DDA for preferred ion	FALSE	261895	278630	250331	213030	365698	3.18208e+06	3.77806e+06	4.57916e+06	270796	318278	223426	226107	230152	258488	266826	283877	337013	262869	235656	288261	256507	268003	246660	1.03671e+08	241050	232587	243227	257565
1-[(11Z,14Z)]-icosadienoyl-sn-glycero-3-phosphocholine	C28 H54 N O7 P	547.362	20.239	0.2	7.11569e+07			3	19	17	Filled by re-detected peak	Filled by re-detected peak	Filled by re-detected peak	Filled by spectrum noise		No matches found	No matches found		2	No MS2	FALSE	249719	402220	274177	293200	368581	2.44953e+06	1.68123e+06	2.18741e+06	366984	7.11569e+07	500505	417474	385306	638768	969315	425462	375112	1.23577e+06	390545	447232	464871	413546	1.0108e+06	439230	372333	889954	417621	455440
Fenspiride	C15 H20 N2 O2	260.152	7.502	0.2	1.06803e+09			2	3	0	Filled by simulated peak	Filled by re-detected peak	Filled by re-detected peak	Filled by spectrum noise		No matches found	No matches found		1	DDA for preferred ion	FALSE	103089	77691.8	71983	71078.8	214755	5.39477e+07	6.03534e+07	6.32354e+07	211406	537002	1.06803e+09	264700	181324	2.73687e+06	1.74802e+07	1.49459e+08	335954	453184	324485	1.50951e+06	640701	1.49043e+07	502712	609240	246480	495641	557744	594946
val-arg	C11 H23 N5 O3	273.18	3.625	0.2	9.19725e+07			3	23	6	n/a	n/a	n/a	Filled by simulated peak		No matches found	No matches found		1	DDA for preferred ion	FALSE	82895.9	186424	98510.3	93539.1	163234	1.0596e+07	1.2116e+07	1.64153e+07	241698	1.84172e+06	8.34067e+07	111112	79460.8	5.52454e+06	9.19725e+07	1.88412e+07	497767	124656	110060	3.73604e+06	4.65344e+06	1.46218e+07	1.07348e+06	508147	126360	1.56197e+06	269581	1.13865e+07
Azelaic acid	C9 H16 O4	188.104	4.609	0.2	2.14477e+07			4	23	23	Filled by re-detected peak	Filled by re-detected peak	Filled by re-detected peak	Filled by re-detected peak		No matches found	No matches found		1	DDA for preferred ion	FALSE	99233.7	387752	185428	138196	2.25267e+06	2.6748e+06	3.36534e+06	3.795e+06	2.2395e+06	1.44076e+07	735666	435065	98036.4	835737	2.14477e+07	628711	1.27474e+07	190666	388380	217573	1.9946e+06	514672	538123	470659	1.73382e+06	1.83777e+06	245181	3.93489e+06
[3-(Hydroxymethyl)-3-methyl-2-oxobicyclo[2.2.1]hept-1-yl]methyl hexopyranoside	C16 H26 O8	346.162	4.264	0.2	4.07958e+07			2	9	0	Filled by spectrum noise	Filled by re-detected peak	Filled by re-detected peak	Filled by spectrum noise		No matches found	No matches found		1	No MS2	FALSE	48737.3	93795.5	54117.7	48877.5	57388.5	461619	2.43411e+06	2.75408e+06	52933.6	139074	3.90742e+06	76215.9	49017.3	450737	862050	4.07958e+07	120343	140653	73263.9	379805	694501	1.9884e+06	103439	127319	49789.6	196380	97622.9	1.98466e+06
enoxolone	C30 H46 O4	470.34	10.573	0.2	1.13695e+07			2	31	0	Filled by re-detected peak	Filled by simulated peak	Filled by re-detected peak	Filled by spectrum noise		No matches found	No matches found		1	No MS2	FALSE	106814	131267	126002	123332	155976	305001	793384	475495	160973	233397	582507	185798	159707	6.81415e+06	867605	646887	170501	277716	175602	227060	312665	230323	243678	205803	159563	852753	218009	327878
7-(alpha-D-glucosyl)-N(6)-isopentenyladenine	C16 H23 N5 O5	365.171	3.729	0.2	5.85973e+07			3	16	16	Filled by re-detected peak	Filled by re-detected peak	Filled by re-detected peak	Filled by spectrum noise		No matches found	No matches found		3	DDA for preferred ion	FALSE	257637	440977	303367	278459	279493	6.29969e+06	4.78828e+06	6.45572e+06	289097	466752	5.85973e+07	322482	264513	1.67563e+06	1.60846e+07	7.92457e+06	332586	748661	333079	2.36939e+06	4.36268e+06	2.49708e+06	1.01732e+06	548830	284584	893241	380857	3.00155e+06
Eugenitin	C12 H12 O4	220.073	6.205	0.2	5.42735e+06			3	8	4	Filled by re-detected peak	Filled by re-detected peak	Filled by re-detected peak	Filled by spectrum noise		No matches found	No matches found		1	No MS2	FALSE	35675	23651.8	57044.5	58770.5	70710.4	515644	516193	587885	63842.1	184747	690884	67652.8	63469	103473	303372	202938	75615.5	1.24426e+06	65318	1.09322e+06	260891	114597	5.42735e+06	264566	62636.6	206648	160538	139780
(3S,6S)-3-(Hydroxymethyl)-6-{4-[(3-methyl-2-buten-1-yl)oxy]benzyl}-2,5-piperazinedione	C17 H22 N2 O4	318.158	7.351	0.051	4.34314e+08			4	43	37						No matches found	No matches found		4	DDA for preferred ion	FALSE	613341	270727	261886	287615	5.14608e+07	1.75127e+08	1.56988e+08	1.75633e+08	5.01843e+07	2.53778e+08	5.10613e+07	2.46441e+07	4.727e+07	4.34314e+08	1.04509e+08	1.71957e+08	1.36959e+08	1.73767e+08	1.93623e+08	6.27191e+07	2.4309e+08	1.43229e+08	9.07235e+07	2.49335e+08	5.03019e+07	8.25735e+07	1.15138e+08	3.16969e+08
(2S,4R,9a'S)-4-(2-Acetyl-4-oxo-3(4H)-quinazolinyl)-1'-hydroxy-2',2'-dimethyl-1',9a'-dihydro-3H-spiro[furan-2,9'-imidazo[1,2-a]indole]-3',5(2'H,4H)-dione	C25 H22 N4 O6	474.153	7.307	0.2	8.2121e+07			3	23	15	Filled by re-detected peak	Filled by re-detected peak	n/a	Filled by spectrum noise		No matches found	No matches found		1	DDA for preferred ion	FALSE	69983.4	27515.6	58000.3	63542.8	130706	5.26573e+06	4.6745e+06	7.1466e+06	133233	428023	8.2121e+07	820769	252039	128539	213062	304571	74832.9	90032.7	62863.7	281103	274489	203203	722165	131317	148179	212888	91316.5	2.75439e+06
4-Hydroxy-3-(sulfooxy)benzoic acid	C7 H6 O7 S	233.983	4.524	0.2	1.21443e+08			3	4	4	n/a	n/a	n/a	Filled by spectrum noise		No matches found	No matches found		1	DDA for preferred ion	FALSE	86714	46336	114512	118677	155217	1.43456e+07	1.53179e+07	1.4096e+07	121388	1.60036e+06	1.88067e+06	4.6261e+06	996202	5.8245e+06	1.46429e+06	1.89256e+07	350784	1.49769e+07	1.00955e+07	3.17442e+06	2.50019e+07	3.07685e+06	3.88387e+06	1.57114e+06	130634	1.26156e+06	7.43743e+07	9.62065e+06
Hexyl cinnamaldehyde	C15 H20 O	216.152	23.239	0.2	3.30114e+08			3	6	5	n/a	n/a	n/a	Filled by spectrum noise		No matches found	No matches found		1	No MS2	FALSE	448905	2.16948e+06	1.30232e+06	1.36661e+06	1.7991e+06	2.09564e+07	2.34667e+07	2.19673e+07	448879	1.54632e+06	1.60114e+06	3.92738e+06	1.40737e+06	7.33552e+06	9.91192e+07	1.63824e+06	1.60518e+06	954071	1.62647e+06	733325	767612	2.81164e+07	1.61422e+06	1.12748e+06	1.55384e+06	3.30114e+08	911513	1.38296e+06
2,2,4-Trimethyl-6-(3-phenylpropanoyl)-1,3,5-cyclohexanetrione	C18 H20 O4	300.136	7.124	0.2	1.04826e+08			4	18	11	Filled by re-detected peak	Filled by re-detected peak	Filled by re-detected peak	Filled by re-detected peak		No matches found	No matches found		2	DDA for other ion	FALSE	114068	159560	142703	146583	5.87876e+06	5.46011e+06	6.39447e+06	8.38672e+06	7.15994e+06	7.15916e+06	7.94473e+06	4.12998e+06	1.00481e+07	3.62394e+06	5.93125e+06	3.74344e+06	5.28737e+06	5.5737e+06	2.14271e+06	1.3163e+06	3.16929e+06	3.47598e+06	1.04826e+08	623012	6.02939e+06	7.69434e+06	4.5591e+06	4.77477e+06
L-gamma-Glutamyl-L-leucine	C11 H20 N2 O5	260.138	3.557	0.096	1.70298e+09			3	12	7	n/a	n/a	Filled by matching ion	Filled by simulated peak		No matches found	No matches found		2	DDA for preferred ion	FALSE	175699	265834	383343	245196	326272	4.3187e+08	4.46577e+08	3.56374e+08	272913	1.52542e+06	1.70298e+09	325809	276491	1.93808e+07	5.35961e+07	4.28392e+08	1.72999e+06	6.83217e+06	366186	5.93707e+06	1.2184e+08	9.97514e+08	4.64201e+06	2.88411e+06	566170	9.37459e+07	1.47608e+06	5.07237e+08
Stearoylethanolamide	C20 H41 N O2	327.314	26.239	0.2	5.87554e+07			3	9	1	Filled by re-detected peak	Filled by re-detected peak	Filled by re-detected peak	Filled by spectrum noise		No matches found	No matches found		1	DDA for preferred ion	FALSE	401897	257404	239606	213898	363122	2.31579e+06	2.17637e+06	1.93807e+06	328791	477960	479884	373052	343438	454283	1.17682e+06	1.68237e+06	423611	511162	412958	1.10742e+06	455502	2.26226e+06	616254	367239	345548	390106	437728	5.87554e+07
[4-(Sulfooxy)phenyl]acetic acid	C8 H8 O6 S	232.004	5.061	0.2	1.10618e+07			3	14	1	Filled by re-detected peak	Filled by re-detected peak	Filled by re-detected peak	Filled by spectrum noise		No matches found	No matches found		1	DDA for preferred ion	FALSE	76790	50986.7	104189	104368	108398	504142	577553	670761	109772	841662	863847	528454	109055	1.10618e+07	273420	201859	160231	506161	2.07056e+06	168330	194644	391929	116740	223307	106651	113882	1.82201e+06	1.72406e+06
GLYCERYL 2-LINOLENATE	C21 H36 O4	352.261	26.452	0.2	1.68413e+07			3	41	12	Filled by re-detected peak	Filled by re-detected peak	Filled by matching ion	Filled by simulated peak		No matches found	No matches found		2	No MS2	FALSE	525185	567375	710048	456214	503699	2.47281e+06	5.03148e+06	6.10629e+06	589502	720514	529090	531533	569272	503889	1.59156e+06	1.42907e+07	3.12142e+06	503865	497767	2.20084e+06	519818	1.03082e+07	1.67653e+07	5.56375e+06	633200	550083	545340	498073
Oleoyl ethanolamide	C20 H39 N O2	337.309	22.581	0.2	4.84395e+08			3	5	5	n/a	n/a	n/a	Filled by spectrum noise	90.1	No matches found	Single match found		1	DDA for preferred ion	FALSE	626396	148530	108804	105788	581141	6.45022e+07	5.79009e+07	6.12516e+07	575768	1.01093e+06	1.80045e+08	1.03481e+06	570607	1.45212e+07	5.55873e+07	1.76771e+07	965319	1.413e+07	7.58863e+07	956279	6.55151e+07	1.015e+06	6.41835e+06	1.01414e+08	530679	2.08584e+08	1.41259e+06	2.32582e+07
N-Acetyl-L-histidine	C8 H11 N3 O3	197.08	3.375	0.2	2.37061e+07			3	8	3	Filled by re-detected peak	Filled by re-detected peak	Filled by re-detected peak	Filled by spectrum noise		No matches found	No matches found		1	No MS2	FALSE	139152	314421	167216	164289	146513	3.43796e+06	3.05861e+06	2.96372e+06	148901	4.50341e+06	3.25728e+06	178161	137587	414244	1.07152e+07	1.24479e+06	184335	1.65329e+06	6.76653e+06	720873	3.23459e+06	379475	383102	7.82721e+06	138744	2.96733e+06	215923	2.10296e+06
pro-phe	C14 H18 N2 O3	262.132	5.269	0.2	1.63896e+08			3	39	26	Filled by re-detected peak	Filled by re-detected peak	n/a	Filled by simulated peak		No matches found	No matches found		1	DDA for preferred ion	FALSE	119300	308469	122416	110605	264553	3.74997e+07	3.09927e+07	6.3859e+07	705521	5.57904e+06	1.62721e+08	496578	417046	1.41588e+07	1.63896e+08	3.99352e+07	722580	1.10553e+06	1.20476e+07	9.22358e+06	5.4233e+07	4.56533e+07	1.54328e+06	1.62359e+06	396176	1.61723e+06	1.6582e+06	1.15299e+07
Oglufanide	C16 H19 N3 O5	333.133	5.901	0.2	2.6335e+07			3	11	6	Filled by re-detected peak	Filled by re-detected peak	Filled by re-detected peak	Filled by spectrum noise		No matches found	No matches found		3	DDA for preferred ion	FALSE	199418	246941	270815	261597	435136	5.47793e+06	5.43171e+06	6.56511e+06	415181	1.43095e+06	2.22028e+07	369114	309065	3.41322e+06	2.6335e+07	7.31444e+06	1.13813e+06	1.63762e+06	440219	4.57266e+06	1.02199e+07	5.68394e+06	1.88717e+06	1.83774e+06	456855	1.13722e+06	2.12983e+06	3.86055e+06
Ulodesine	C12 H16 N4 O3	264.122	3.311	0.2	1.83656e+07			4	30	29	Filled by re-detected peak	Filled by re-detected peak	Filled by re-detected peak	Filled by re-detected peak		No matches found	No matches found		1	No MS2	FALSE	127585	309707	159741	151191	2.06202e+06	2.93688e+06	2.86894e+06	3.7155e+06	1.70128e+06	1.11805e+07	677144	390673	1.17865e+06	1.90316e+06	663498	331490	1.83656e+07	2.23395e+06	1.5141e+06	1.20653e+06	1.55443e+07	585522	684732	2.91598e+06	2.15355e+06	873547	2.88987e+06	983909
1-Palmitoyl-sn-glycero-3-phosphocholine	C24 H50 N O7 P	495.333	24.628	0.2	1.96543e+08			3	7	3	n/a	n/a	n/a	Filled by spectrum noise		No matches found	No matches found		2	DDA for preferred ion	FALSE	501262	446614	365270	415109	821553	2.34697e+07	2.62503e+07	2.64277e+07	795167	3.21583e+06	1.74176e+08	949902	547107	1.02758e+06	3.77251e+06	7.83673e+07	1.24832e+06	1.32093e+06	864193	6.67469e+06	1.27347e+06	2.52038e+06	1.56825e+06	1.12349e+06	877476	1.96543e+08	1.44623e+06	4.37152e+06
4-Octylphenol	C14 H22 O	206.167	22.762	0.2	2.56898e+07			2	14	0	Filled by re-detected peak	Filled by simulated peak	Filled by re-detected peak	Filled by spectrum noise		Single match found	No matches found	62.3	2	DDA for preferred ion	FALSE	1.74772e+06	1.66152e+06	1.22369e+06	1.24344e+06	2.32409e+06	2.34661e+06	3.19548e+06	2.86397e+06	1.31067e+06	2.1055e+06	3.87712e+06	2.11615e+06	1.31449e+06	2.21892e+06	2.56898e+07	3.20043e+06	2.27731e+06	3.11204e+06	2.10326e+06	5.65537e+06	2.76203e+06	2.17552e+06	3.83532e+06	5.9437e+06	1.82177e+06	2.04119e+06	3.14236e+06	2.29134e+06
Tuftsin	C21 H40 N8 O6	500.308	4.891	0.2	4.55399e+07			3	8	1	Filled by re-detected peak	Filled by re-detected peak	Filled by re-detected peak	Filled by spectrum noise		No matches found	No matches found		3	DDA for preferred ion	FALSE	138187	197367	151879	146326	185012	4.57532e+06	5.05313e+06	5.38086e+06	193822	468597	2.41105e+06	184301	145544	2.84117e+06	3.31062e+07	1.78466e+06	301175	378621	221926	1.54782e+06	7.24564e+06	4.55399e+07	396886	542191	186674	652725	266371	5.30641e+06
N-Palmitoyl-L-phenylalanine	C25 H41 N O3	403.309	26.885	0.2	1.65836e+07			3	4	3	Filled by re-detected peak	Filled by re-detected peak	Filled by re-detected peak	Filled by simulated peak		No matches found	No matches found		2	No MS2	FALSE	403485	335284	304411	301175	730140	3.28964e+06	3.20703e+06	3.45499e+06	525039	1.9014e+06	1.62983e+07	311730	297875	1.15178e+06	1.65836e+07	4.94057e+06	623824	654519	395400	788424	1.02925e+06	2.42577e+06	1.14974e+06	2.01972e+06	432143	1.24945e+06	996001	3.0654e+06
2-[4-(3-Hydroxypropyl)-2-methoxyphenoxy]-1,3-propanediol	C13 H20 O5	256.131	6.599	0.2	2.0797e+07			4	28	25	Filled by re-detected peak	Filled by re-detected peak	Filled by re-detected peak	Filled by re-detected peak		No matches found	No matches found		1	DDA for preferred ion	FALSE	35452.7	26395.5	55997	61211	1.30952e+06	1.81837e+06	2.13071e+06	2.19602e+06	1.09441e+06	208705	348635	1.24549e+06	177303	118033	2.0797e+07	390298	2.24788e+06	136799	138875	352900	174399	5.79573e+06	305856	150956	1.19938e+06	309789	175495	121641
Epiguanine	C6 H7 N5 O	165.065	1.813	0.2	3.74873e+07			3	9	4	Filled by re-detected peak	Filled by re-detected peak	n/a	Filled by spectrum noise		No matches found	No matches found		1	No MS2	FALSE	148197	337397	145734	148485	204632	9.51337e+06	1.10507e+07	1.13774e+07	202917	1.18497e+07	1.28884e+07	1.48698e+06	539133	434790	4.34125e+06	8.95371e+06	7.87417e+06	2.63954e+07	1.47938e+07	5.90037e+06	1.4623e+07	1.08069e+06	571403	3.253e+07	216992	1.23187e+06	3.03784e+07	6.52477e+06
thymol sulfate	C10 H14 O4 S	230.061	8.677	0.2	1.10406e+07			3	8	8	Filled by re-detected peak	Filled by re-detected peak	Filled by re-detected peak	Filled by spectrum noise		No matches found	No matches found		1	No MS2	FALSE	46525.5	32037.6	73244.7	76101	101554	431141	486551	424154	92196.5	113451	1.44651e+06	721027	86498.5	96273.9	123542	109099	108752	116062	284965	114333	114309	111963	104448	97849.2	102616	106157	94613.4	1.10406e+07
Glycidyl Stearate	C21 H40 O3	340.298	27.51	0.2	3.13791e+08			3	21	7	n/a	n/a	n/a	Filled by simulated peak		No matches found	No matches found		2	DDA for preferred ion	FALSE	1.9406e+06	1.19341e+06	625712	844741	1.25339e+06	4.51817e+07	6.33293e+07	6.91611e+07	964156	2.36821e+06	2.54343e+06	671230	838974	906142	2.46084e+07	7.26421e+07	2.079e+07	1.12234e+06	1.36914e+06	2.89752e+06	2.74735e+06	1.55115e+08	8.96652e+07	1.1944e+08	1.16339e+06	5.11287e+06	3.02256e+07	2.8937e+06
Eldecalcitol	C30 H50 O5	490.366	18.43	0.2	2.49381e+07			3	45	11	Filled by re-detected peak	Filled by re-detected peak	Filled by re-detected peak	Filled by spectrum noise		No matches found	No matches found		1	DDA for preferred ion	FALSE	56269.6	59731.2	118672	114201	118807	988416	1.38915e+06	2.36641e+06	110736	126177	126725	130383	115413	2.49381e+07	172855	117809	115304	144229	116611	128634	112641	125856	141722	111798	110716	122042	143013	130026
His-Leu	C12 H20 N4 O3	268.154	4.318	0.2	2.82425e+07			3	34	29	n/a	Filled by re-detected peak	Filled by re-detected peak	Filled by spectrum noise		No matches found	No matches found		1	No MS2	FALSE	42975.9	79962.5	49400.9	44700.4	50874.2	6.01383e+06	2.97082e+06	4.40499e+06	51954	753723	1.30262e+07	61766	43217.3	865865	2.82425e+07	6.29e+06	197558	281041	159637	4.18631e+06	1.05301e+06	1.2509e+07	531556	248855	64122.7	1.47177e+06	179794	5.82781e+06
Purine	C5 H4 N4	120.044	1.996	0.2	1.91637e+07			3	23	7	Filled by re-detected peak	Filled by re-detected peak	Filled by re-detected peak	Filled by simulated peak		No matches found	No matches found		1	No MS2	FALSE	151638	348367	159649	155317	232948	1.47008e+06	1.62273e+06	2.25332e+06	185516	245265	1.5172e+06	183745	173512	272825	8.65455e+06	460573	198116	207886	280930	368951	3.55843e+06	1.78735e+06	247784	182525	187606	224143	542186	298115
PEG n8	C16 H34 O9	370.221	5.519	0.2	1.76312e+08			4	37	33	n/a	Filled by re-detected peak	n/a	Filled by matching ion	85.9	No matches found	Multiple matches found		3	DDA for preferred ion	FALSE	4.42752e+06	4.26081e+06	3.39901e+06	3.74466e+06	1.20876e+07	3.25627e+07	3.09386e+07	3.60081e+07	1.26945e+07	6.29008e+06	1.76312e+08	4.11545e+07	6.3015e+06	9.02643e+06	9.4184e+06	1.20616e+07	8.21395e+06	8.81614e+06	4.29752e+07	1.07095e+07	2.89511e+07	1.24977e+07	5.22636e+07	5.01675e+07	1.26224e+07	7.9321e+06	2.52537e+07	1.60331e+07
PED-diol (n=8)	C16 H34 O9	370.222	6.239	0.098	5.12746e+07			3	25	15	Filled by re-detected peak	Filled by re-detected peak	Filled by re-detected peak	Filled by simulated peak		No matches found	No matches found		1	DDA for preferred ion	FALSE	223900	260720	177644	174840	485803	5.02948e+06	8.17426e+06	7.97725e+06	622698	4.29849e+06	4.1592e+06	355352	360506	8.98488e+06	1.709e+07	2.56928e+07	818605	1.42199e+06	523380	1.72446e+07	5.12746e+07	5.96807e+06	3.76615e+06	8.26732e+06	408362	1.97638e+06	596349	2.21853e+06
2-[4-(3-Amino-2-hydroxypropoxy)phenyl]acetamide	C11 H16 N2 O3	224.116	7.203	0.2	4.57878e+07			3	15	11	n/a	Filled by re-detected peak	Filled by re-detected peak	Filled by spectrum noise	68.8	No matches found	Single match found		1	DDA for preferred ion	FALSE	75058.5	95698.7	87512.2	90522.7	210417	9.09529e+06	6.85034e+06	7.52579e+06	190060	1.56144e+06	4.57878e+07	269305	190432	612277	7.67561e+06	1.15209e+07	914246	1.18039e+06	215879	2.33719e+07	1.47414e+07	7.85602e+06	1.2008e+07	3.21634e+06	182783	5.32001e+06	281278	7.55424e+06
(3S,9S,14aR)-3,6-Dimethyl-9-{6-[(2S)-2-oxiranyl]-6-oxohexyl}decahydropyrrolo[1,2-a][1,4,7,10]tetraazacyclododecine-1,4,7,10-tetrone	C21 H32 N4 O6	436.233	5.9	0.2	2.08757e+07			3	4	2	Filled by re-detected peak	Filled by re-detected peak	Filled by re-detected peak	Filled by simulated peak		No matches found	No matches found		1	DDA for preferred ion	FALSE	128178	80034.3	208842	208664	245288	4.75864e+06	4.74208e+06	5.11311e+06	271222	677491	2.08757e+07	264916	233160	5.29126e+06	2.04776e+07	6.19807e+06	307283	526114	243748	3.18811e+06	6.1285e+06	9.25771e+06	439218	628163	456908	2.64424e+06	198761	6.3938e+06
Acevaltrate	C24 H32 O10	480.202	6.697	0.2	5.18427e+07			3	18	6	Filled by re-detected peak	Filled by re-detected peak	Filled by re-detected peak	Filled by spectrum noise		No matches found	No matches found		2	DDA for preferred ion	FALSE	83689.5	102766	126473	118637	218141	3.5681e+06	4.78363e+06	5.12537e+06	190458	489308	5.18427e+07	186184	159911	1.08521e+06	1.54658e+07	4.47553e+06	383335	503729	256256	710711	1.20198e+06	1.86609e+06	583078	4.37129e+06	209221	775703	804963	1.32293e+06
Flurandrenolide	C24 H33 F O6	872.439	5.756	0.2	1.41999e+07			2	50	0	Filled by re-detected peak	Filled by simulated peak	Filled by simulated peak	Filled by re-detected peak	76.8	No matches found	Single match found		1	DDA for other ion	FALSE	57453.6	100054	66398.4	64147.2	130100	877056	710270	820716	420424	471657	1.12458e+06	116693	75328.1	1.00127e+06	1.3355e+06	1.71231e+06	197170	1.24242e+06	132306	815050	1.64694e+06	788317	327086	1.41999e+07	586610	495004	195429	765548
cis-Cycothiamine	C13 H16 N4 O3 S	308.093	5.352	0.2	6.47567e+06			4	26	21	Filled by re-detected peak	Filled by re-detected peak	Filled by re-detected peak	Filled by re-detected peak		No matches found	No matches found		1	DDA for preferred ion	FALSE	53488.1	30641.1	80701.4	75250.1	630028	491943	786428	927973	674752	104761	256107	88197.7	85427.8	6.47567e+06	261725	178925	483148	3.61233e+06	519492	176527	1.11828e+06	406341	98912.9	935343	656260	1.29551e+06	600882	2.0631e+06
Cinobufagin	C26 H34 O6	442.236	12.744	0.2	1.89785e+08			4	33	33	Filled by re-detected peak	Filled by re-detected peak	Filled by re-detected peak	Filled by re-detected peak		No matches found	No matches found		2	DDA for preferred ion	FALSE	369054	332564	286560	279088	4.69033e+06	8.36021e+06	9.6995e+06	1.21058e+07	5.05569e+06	3.68955e+06	595108	4.61131e+06	421631	4.36487e+06	2.01177e+07	742272	417510	426436	1.26891e+06	4.12339e+06	1.17912e+06	1.37865e+06	2.5062e+07	5.22336e+06	4.47663e+06	431858	464610	1.89785e+08
PEG n14	C28 H58 O15	634.378	6.373	0.2	1.66541e+08			4	19	14	Filled by re-detected peak	Filled by re-detected peak	Filled by matching ion	n/a	81.6	No matches found	Single match found		6	DDA for other ion	FALSE	594754	895226	468371	619395	1.62106e+07	2.6612e+07	2.55129e+07	2.68508e+07	1.72741e+07	3.98682e+06	6.75259e+07	1.26334e+07	2.34173e+06	9.3073e+06	6.0392e+06	6.20286e+07	2.77854e+06	7.6312e+06	1.45804e+07	5.53998e+06	2.1456e+07	1.97624e+07	1.66541e+08	6.21625e+07	1.81391e+07	1.58801e+07	1.50404e+07	1.65326e+07
4-(Isothiocyanatomethyl)phenol	C8 H7 N O S	165.025	3.559	0.2	9.59461e+06			3	21	18	Filled by re-detected peak	Filled by re-detected peak	Filled by re-detected peak	Filled by simulated peak		No matches found	No matches found		1	No MS2	FALSE	111833	258651	140121	129415	117027	622619	957497	803685	164974	281414	838444	145267	107474	2.51927e+06	819261	370666	147594	160498	143071	380679	1.38855e+06	671236	153070	150694	106506	190526	193241	425249
Val-Leu	C11 H22 N2 O3	230.163	6.013	0.2	8.29467e+07			3	12	3	Filled by re-detected peak	Filled by re-detected peak	Filled by re-detected peak	Filled by spectrum noise		No matches found	No matches found		1	DDA for preferred ion	FALSE	129495	130301	93136.1	86605	274706	4.24273e+06	4.47402e+06	5.27193e+06	292796	1.24432e+06	8.29467e+07	169721	179442	1.64121e+06	7.83079e+06	6.31976e+06	611632	1.24054e+06	339639	3.28436e+06	6.44643e+06	2.41347e+06	1.13467e+06	1.31868e+06	268009	917959	560777	2.71243e+06
Lys-Pro	C11 H21 N3 O3	243.159	1.545	0.2	2.19831e+08			3	18	5	n/a	n/a	n/a	Filled by spectrum noise		No matches found	No matches found		2	DDA for preferred ion	FALSE	221673	645956	253557	275793	371028	1.88118e+07	1.74789e+07	1.32105e+07	370496	771029	2.19831e+08	359081	238830	9.59193e+06	4.48165e+07	1.27665e+07	940429	1.06073e+06	303214	7.99343e+06	2.02951e+07	2.05348e+07	356873	1.28535e+06	334740	659338	1.0612e+06	3.94247e+06
1,2-dihydroxyheptadec-16-yn-4-yl acetate	C19 H34 O4	326.246	22.343	0.2	9.79433e+08			4	40	35	Filled by matching ion	Filled by matching ion	Filled by matching ion	Filled by re-detected peak	97.3	Multiple matches found	Multiple matches found		3	DDA for other ion	FALSE	1.40043e+07	976412	1.14905e+06	724783	4.42015e+07	1.11518e+08	9.31172e+07	1.15396e+08	3.79007e+07	2.164e+07	2.19639e+07	2.35068e+07	1.71199e+07	2.35963e+07	2.98546e+07	9.79433e+08	2.3281e+08	2.68148e+07	2.37643e+07	2.10633e+07	2.36409e+07	4.58835e+08	2.54954e+07	8.23315e+07	4.05246e+07	2.1633e+07	4.4048e+07	2.31268e+07
Enalaprilat	C18 H24 N2 O5	348.169	5.942	0.2	7.2226e+08			3	23	18	n/a	n/a	n/a	Filled by spectrum noise	96.8	No matches found	Single match found		2	DDA for preferred ion	FALSE	262932	231182	245634	233998	475892	3.67729e+07	2.9697e+07	4.70686e+07	508118	1.29052e+06	2.5188e+07	343906	387005	2.40529e+06	2.88445e+06	1.83605e+07	489661	833547	386225	2.1364e+06	2.93898e+06	2.83716e+06	3.67537e+08	1.14757e+06	387923	1.18502e+07	460571	1.25256e+07
ARG-PHE	C15 H23 N5 O3	321.18	3.898	0.2	1.11835e+08			3	11	9	Filled by re-detected peak	Filled by re-detected peak	Filled by re-detected peak	Filled by spectrum noise		No matches found	No matches found		1	DDA for preferred ion	FALSE	70930.2	151870	86397.5	80912.1	197837	1.30581e+07	1.1737e+07	1.47455e+07	82723.3	5.34696e+06	5.37866e+07	122405	74498	2.31927e+07	1.11835e+08	1.38302e+07	371790	430299	123768	1.74372e+07	1.83911e+07	2.95259e+07	7.91094e+06	434586	76608.4	1.73118e+07	146451	2.25391e+07
Primidolol	C17 H23 N3 O4	333.169	5.556	0.2	3.63907e+07			3	16	5	Filled by re-detected peak	Filled by re-detected peak	Filled by re-detected peak	Filled by simulated peak		No matches found	No matches found		1	No MS2	FALSE	47307.2	79286.1	56030.2	47488.5	92722.5	6.09094e+06	6.56631e+06	8.20915e+06	101407	1.4184e+06	2.58157e+07	81064.4	55041.4	3.02226e+06	3.63907e+07	1.04265e+07	124424	418009	100369	3.59362e+06	7.82747e+06	9.07713e+06	537559	302873	86088.2	1.87704e+06	121585	5.15977e+06
Seproxetine	C16 H16 F3 N O	295.117	5.472	0.2	5.41142e+06			3	38	10	Filled by re-detected peak	Filled by re-detected peak	Filled by re-detected peak	Filled by spectrum noise		No matches found	No matches found		1	DDA for preferred ion	FALSE	37909	21545.9	58902.5	53557	61271.9	693402	879388	1.4329e+06	57802.5	451049	1.87013e+06	56547.7	60575.3	702403	5.41142e+06	2.30623e+06	186349	132676	156002	1.46167e+06	1.02481e+06	2.113e+06	351479	535869	151958	420505	481017	1.50333e+06
12alpha-Fluoro-11beta,17beta-dihydroxyandrosta-1,4-dien-3-one	C19 H25 F O3	320.178	4.668	0.2	6.29568e+06			3	12	9	Filled by re-detected peak	Filled by re-detected peak	Filled by re-detected peak	Filled by spectrum noise		No matches found	No matches found		1	DDA for preferred ion	FALSE	37812.2	22254.2	53623.7	52711.8	56521.6	1.16847e+06	1.47842e+06	1.37303e+06	54279.7	574314	4.54035e+06	60594.1	57421.2	2.01816e+06	152233	1.39809e+06	337283	293555	65801.2	1.12412e+06	6.29568e+06	1.44994e+06	59655.5	1.11937e+06	227422	241165	111478	441491
Carboxylosartan	C22 H21 Cl N6 O2	436.142	12.784	0.2	4.2837e+09			3	9	1	n/a	n/a	n/a	Filled by spectrum noise		No matches found	No matches found		3	DDA for preferred ion	FALSE	419147	325830	363554	387785	650011	1.71485e+08	1.9129e+08	2.0394e+08	657912	3.53248e+06	621816	565168	563243	5.02771e+06	4.25676e+06	2.00025e+06	510039	575592	595780	3.78746e+06	3.04552e+06	570021	2.55453e+07	4.2837e+09	529865	553698	473299	834303
ala-met	C8 H16 N2 O3 S	220.088	3.134	0.2	2.49661e+08			3	16	7	n/a	n/a	Filled by matching ion	Filled by spectrum noise		No matches found	No matches found		2	DDA for preferred ion	FALSE	300964	451118	368983	347827	347460	1.05025e+08	8.16074e+07	7.97435e+07	339888	1.30942e+07	1.32704e+08	375338	315272	6.82152e+07	2.98973e+06	1.78739e+08	1.10882e+06	2.85027e+06	729890	6.85697e+07	1.12938e+08	7.10637e+07	480016	8.08671e+06	1.11632e+06	1.08795e+07	995886	4.58899e+07
3-[4-(Sulfooxy)phenyl]propanoic acid	C9 H10 O6 S	246.02	4.747	0.2	7.74738e+06			3	38	26	Filled by re-detected peak	Filled by re-detected peak	Filled by re-detected peak	Filled by spectrum noise		No matches found	No matches found		1	DDA for preferred ion	FALSE	74065.6	41472.3	98561	104250	155596	231708	189541	385881	111408	281670	454587	139671	103784	7.74738e+06	355153	224348	148362	169208	236145	203636	280648	190116	136188	139935	117979	141626	702534	155754
Lauryl aldehyde	C12 H24 O	184.183	24.547	0.2	4.9863e+07			4	37	27	Filled by re-detected peak	Filled by re-detected peak	Filled by re-detected peak	Filled by re-detected peak		No matches found	No matches found		1	No MS2	FALSE	914500	425251	299626	342851	5.73977e+06	1.80972e+07	1.43838e+07	1.65065e+07	6.6007e+06	4.96046e+07	4.9863e+07	3.58055e+06	1.73796e+06	2.50527e+06	3.03342e+07	1.68171e+07	9.62599e+06	9.30205e+06	2.31214e+06	1.49973e+06	7.06452e+06	2.01409e+07	6.732e+06	8.83327e+06	5.24561e+06	1.52509e+07	3.92745e+06	5.20758e+06
Imidocarb	C19 H20 N6 O	348.169	7.122	0.2	1.46805e+07			3	46	14	Filled by simulated peak	Filled by re-detected peak	Filled by re-detected peak	Filled by re-detected peak		No matches found	No matches found		1	No MS2	FALSE	249995	108560	97090.8	99730.1	1.07949e+06	1.79022e+06	2.07315e+06	1.1373e+06	877758	1.46805e+07	2.83898e+06	386673	670445	9.48733e+06	4.35538e+06	2.9627e+06	715959	1.63132e+06	1.11469e+06	895572	2.1033e+06	1.32585e+06	963177	1.3101e+06	686507	1.58547e+06	1.87039e+06	7.84188e+06
6-Hydroxy-5-methyl-4,11-dioxoundecanoic acid	C12 H20 O5	244.131	7.273	0.078	2.86111e+08			3	14	12	n/a	n/a	n/a	Filled by simulated peak		Single match found	No matches found	66.9	1	DDA for preferred ion	FALSE	93613.9	334436	126358	121035	566455	1.80786e+07	1.53392e+07	2.01959e+07	492958	2.30378e+06	5.42829e+06	2.31642e+06	363811	4.5309e+06	1.6289e+07	8.90953e+06	1.92992e+07	3.29795e+07	2.37209e+06	2.51591e+06	3.80218e+06	6.71152e+06	1.2029e+06	541516	588133	9.47886e+06	2.86111e+08	2.56706e+06
N1-Acetylspermine	C12 H28 N4 O	244.226	1.447	0.2	3.30417e+07			4	50	34	n/a	n/a	n/a	Filled by re-detected peak	96.3	No matches found	Single match found		1	DDA for preferred ion	FALSE	49930.1	198653	89404.4	95447.7	2.96572e+06	1.12726e+07	1.05193e+07	9.08528e+06	2.28247e+06	2.83195e+07	3.25595e+06	3.12411e+06	2.08612e+06	8.21521e+06	2.8963e+07	3.96794e+06	6.09034e+06	5.54695e+06	2.53466e+07	5.7824e+06	3.15287e+07	2.12769e+07	5.18497e+06	1.03088e+07	2.81686e+06	3.86007e+06	5.87747e+06	1.46946e+06
Atorvastatin	C33 H35 F N2 O5	558.254	18.002	0.2	5.96671e+08			3	17	6	n/a	n/a	n/a	Filled by spectrum noise	96.5	No matches found	Multiple matches found		2	DDA for preferred ion	FALSE	638025	186611	225043	235951	2.96133e+06	4.7958e+07	6.28228e+07	6.66962e+07	2.79228e+06	3.81985e+06	4.53301e+08	1.60275e+07	6.68765e+06	4.32301e+06	3.7281e+06	5.96671e+08	7.34527e+06	5.1912e+06	4.79165e+06	3.84375e+06	4.1868e+06	4.78188e+06	4.38665e+06	7.84569e+07	3.34835e+06	4.06621e+06	5.40513e+06	4.29754e+08
N-OLEOYL-4-AMINOBUTYRIC ACID	C22 H41 N O3	367.309	22.509	0.2	1.38223e+08			3	14	11	Filled by re-detected peak	Filled by re-detected peak	Filled by re-detected peak	Filled by spectrum noise		No matches found	No matches found		1	DDA for preferred ion	FALSE	1.07428e+06	3.20082e+06	445900	614957	1.00726e+06	4.46657e+06	3.9364e+06	5.24462e+06	933773	1.58187e+06	1.38223e+08	1.77149e+06	875241	1.5156e+06	2.29893e+06	1.47905e+06	1.43533e+06	2.28742e+06	1.58242e+06	1.55325e+06	1.68324e+06	1.79616e+06	1.98856e+06	1.55814e+06	892148	1.41978e+06	2.25849e+06	1.62775e+06
(4-Aminophenyl)(7-benzyl-3,7-diazabicyclo[3.3.1]non-3-yl)methanone	C21 H25 N3 O	335.201	4.769	0.2	1.05433e+07			3	8	8	Filled by re-detected peak	Filled by re-detected peak	Filled by re-detected peak	Filled by spectrum noise		No matches found	No matches found		1	DDA for preferred ion	FALSE	55399	99522.2	60931.3	57967.9	79006.4	1.32898e+06	1.53031e+06	1.35417e+06	77129.2	308642	3.15109e+06	89111.1	57366.3	1.36731e+06	1.05433e+07	3.41559e+06	119170	334243	154605	1.19956e+06	2.73444e+06	2.83299e+06	180404	293468	80489.3	417285	261539	1.1997e+06
Buxamine E	C26 H44 N2	384.351	23.661	0.2	9.94758e+07			3	10	10	Filled by re-detected peak	Filled by re-detected peak	Filled by re-detected peak	Filled by spectrum noise		No matches found	No matches found		1	DDA for preferred ion	FALSE	170656	157770	109164	105458	172073	8.26403e+06	6.99462e+06	8.35376e+06	165613	544521	9.94758e+07	252721	173427	262384	8.27844e+06	331822	240036	298320	247096	5.84334e+06	265583	3.08281e+06	1.84422e+06	281458	175980	1.97447e+06	290827	2.72525e+07
(2E,6Z)-N-Ethyl-2,6-nonadienamide	C11 H19 N O	181.147	7.689	0.067	1.85654e+07			4	27	20	Filled by re-detected peak	Filled by re-detected peak	Filled by re-detected peak	Filled by re-detected peak		No matches found	No matches found		2	No MS2	FALSE	801710	2.7282e+06	687684	612167	727891	1.55153e+06	1.86316e+06	1.58281e+06	917417	973567	1.85654e+07	1.04503e+06	411447	1.06794e+06	1.21523e+06	1.14914e+06	618009	1.21219e+06	756534	961904	1.15326e+06	989108	1.40273e+06	731730	552764	874327	1.64666e+06	970530
Levetiracetam	C8 H14 N2 O2	170.106	4.777	0.2	2.67997e+08			3	7	6	n/a	n/a	n/a	Filled by simulated peak		No matches found	No matches found		1	No MS2	FALSE	73257.9	135123	80573.8	76655	942024	4.78201e+07	4.19877e+07	4.6074e+07	410001	5.63187e+06	2.67997e+08	235415	90923.5	1.80914e+07	6.17247e+07	3.3212e+07	2.22567e+06	2.1914e+06	397943	1.53841e+07	4.22383e+07	2.8017e+07	1.42201e+06	4.69732e+06	594211	3.79315e+06	447969	1.41897e+07
metioprim	C14 H18 N4 O2 S	306.114	5.528	0.2	4.26941e+07			3	18	15	Filled by re-detected peak	Filled by re-detected peak	Filled by re-detected peak	Filled by spectrum noise		No matches found	No matches found		1	DDA for preferred ion	FALSE	43557.7	24695.5	67354.5	61101	208202	1.92752e+06	1.60182e+06	2.29241e+06	75865.9	967878	4.26941e+07	68724.2	62755.9	770414	316962	331233	84772.8	69250.7	82362.5	151701	3.15478e+06	450658	500868	453287	74715.5	844440	118244	166203
Methandriol dipropionate	C26 H40 O4	416.293	26.168	0.2	1.98987e+07			2	5	0	Filled by simulated peak	Filled by re-detected peak	Filled by re-detected peak	Filled by spectrum noise		No matches found	No matches found		1	No MS2	FALSE	343750	344096	329795	289747	325493	497174	570747	612353	339213	691039	343419	320809	331693	1.98987e+07	729156	392331	473750	344959	422808	384865	501240	401679	447565	368691	316357	358482	309192	358241
1,1-Diethoxy-3-(methylsulfanyl)propane	C8 H18 O2 S	178.103	1.744	0.2	9.80471e+07			3	33	7	Filled by matching ion	Filled by re-detected peak	Filled by re-detected peak	Filled by simulated peak		No matches found	No matches found		2	DDA for other ion	FALSE	123059	312880	134649	126533	266569	2.25107e+07	1.54084e+07	1.17595e+07	280994	448101	4.96515e+07	162506	180174	1.71975e+07	9.80471e+07	5.65924e+07	360418	653765	332906	1.91931e+07	4.1867e+07	1.09738e+07	524522	1.3829e+06	215702	1.38656e+06	372514	1.28519e+07
1-Phenyl-5-(3-phenyl-2-oxiranyl)-3-pentanone	C19 H20 O2	280.147	4.043	0.2	6.43285e+06			3	21	2	Filled by re-detected peak	Filled by re-detected peak	Filled by re-detected peak	Filled by spectrum noise		No matches found	No matches found		1	DDA for preferred ion	FALSE	66919	136681	81081.8	71581.9	72871.9	642508	774337	979034	73902	216792	3.2423e+06	93428.6	162064	2.63331e+06	6.43285e+06	833719	107941	194655	125363	320755	3.83246e+06	2.23646e+06	124712	176463	69505	175033	136367	5.95481e+06
Methionylleucine	C11 H22 N2 O3 S	262.135	4.928	0.047	1.764e+08			3	50	21	n/a	Filled by re-detected peak	Filled by matching ion	Filled by simulated peak		No matches found	No matches found		2	DDA for preferred ion	FALSE	98084.6	110312	102069	101548	352920	1.46973e+08	1.3359e+08	4.68067e+07	342962	628210	1.34363e+07	135874	107486	2.22933e+06	1.58186e+07	1.50855e+07	637253	2.6812e+06	704894	4.28172e+06	9.00439e+06	9.97519e+07	609150	6.33253e+06	168769	1.0376e+07	778627	8.00272e+07
Margaric acid	C17 H34 O2	270.256	25.685	0.2	2.30325e+07			3	16	14	Filled by re-detected peak	Filled by re-detected peak	Filled by re-detected peak	Filled by spectrum noise		No matches found	No matches found		1	No MS2	FALSE	334317	378133	333149	319066	411880	3.45267e+06	2.51152e+06	2.96232e+06	368216	365056	388050	361467	332721	364092	429167	2.30325e+07	579600	781408	370806	590985	376369	1.1595e+07	422054	704137	348025	814812	1.24377e+06	394566
Ascorbyl palmitate	C22 H38 O7	414.262	13.375	0.2	1.90582e+07			3	34	3	Filled by re-detected peak	Filled by re-detected peak	Filled by re-detected peak	Filled by simulated peak		No matches found	No matches found		1	No MS2	FALSE	47741.9	40130.6	99279.3	89184.1	159630	689848	551279	338692	401842	269726	251472	86707.7	133888	128306	411854	1.90582e+07	572558	288357	108557	286871	600832	82214.3	290119	280550	162693	308499	284786	226771
propionylcarnitine	C10 H19 N O4	217.132	3.607	0.2	8.27859e+07			3	15	4	Filled by re-detected peak	Filled by re-detected peak	Filled by re-detected peak	Filled by simulated peak		No matches found	No matches found		1	DDA for preferred ion	FALSE	845968	2.01156e+07	1.53055e+07	1.68093e+07	582024	5.07983e+06	4.71902e+06	3.74346e+06	1.15863e+07	7.96299e+06	8.27859e+07	1.07076e+07	1.15098e+07	7.48576e+06	1.62625e+07	7.58164e+06	8.02992e+06	8.33403e+06	8.97788e+06	9.86534e+06	5.88335e+06	7.30758e+06	9.25966e+06	7.61711e+06	1.04066e+07	4.05433e+06	9.71408e+06	9.74307e+06
Methylphenidate	C14 H19 N O2	233.141	13.343	0.2	1.37125e+07			3	24	8	Filled by re-detected peak	Filled by re-detected peak	Filled by re-detected peak	Filled by spectrum noise		No matches found	No matches found		1	No MS2	FALSE	65245	54843.3	135677	130220	218153	2.4001e+06	2.22316e+06	1.46846e+06	207939	368613	1.37125e+07	125429	182974	637366	1.2923e+07	1.26174e+07	142489	605864	144923	2.50584e+06	3.8307e+06	1.95955e+06	396482	145622	199441	752097	380095	1.15144e+06
Raltitrexed	C21 H22 N4 O6 S	458.126	5.132	0.052	2.05504e+08			3	2	0	Filled by re-detected peak	Filled by re-detected peak	Filled by re-detected peak	Filled by spectrum noise		No matches found	No matches found		3	DDA for preferred ion	FALSE	144744	155139	200763	181255	254044	5.8333e+06	5.97871e+06	6.03032e+06	229747	6.17264e+06	1.41533e+06	266632	188608	1.31167e+06	3.41485e+06	1.01996e+06	281253	3.51701e+06	268072	5.03697e+06	1.53487e+06	1.05778e+06	2.05504e+08	390334	239315	1.04568e+06	409928	2.36746e+06
(3S,6S,9S,14aR)-9-[(2S)-2-Butanyl]-6-[(1-methoxy-1H-indol-3-yl)methyl]-3-(6-oxooctyl)decahydropyrrolo[1,2-a][1,4,7,10]tetraazacyclododecine-1,4,7,10-tetrone	C33 H47 N5 O6	609.353	12.727	0.2	2.18996e+07			4	38	22	Filled by re-detected peak	Filled by re-detected peak	Filled by re-detected peak	Filled by re-detected peak		No matches found	No matches found		1	DDA for preferred ion	FALSE	44462.2	36353	93260.9	88008.1	612382	1.56012e+06	1.81332e+06	1.30803e+06	625939	123610	660349	802474	101644	1.72435e+06	7.11697e+06	2.65205e+06	468792	116478	144904	108727	175505	1.22542e+06	277877	156758	690390	559403	163418	120495
Phe-Trp	C20 H21 N3 O3	351.159	6.709	0.2	5.99218e+07			3	14	12	n/a	Filled by re-detected peak	Filled by matching ion	Filled by spectrum noise		No matches found	No matches found		1	DDA for preferred ion	FALSE	49010	92338.5	67120.2	64125.8	149923	9.09118e+06	7.80873e+06	1.02596e+07	138553	2.44785e+06	2.92945e+07	392897	93015.9	4.4294e+06	4.87873e+07	1.71687e+07	1.3118e+06	648568	758158	8.25822e+06	1.94119e+07	5.99218e+07	493963	1.39467e+06	151431	3.08835e+06	1.68072e+06	2.07466e+07
Phenyl D-glucopyranosiduronic acid	C12 H14 O7	270.074	4.841	0.2	7.05293e+07			4	50	28	Filled by re-detected peak	Filled by re-detected peak	Filled by re-detected peak	n/a		No matches found	No matches found		3	DDA for preferred ion	FALSE	214033	399506	241121	223126	7.07945e+06	3.09573e+06	3.11502e+06	3.65232e+06	7.59681e+06	1.19233e+06	4.55541e+06	573305	3.24668e+06	3.29911e+06	4.47143e+06	2.81746e+06	7.05293e+07	1.1441e+06	3.31082e+06	2.35287e+06	4.04145e+06	2.96358e+06	1.01569e+06	957679	7.90924e+06	1.77976e+06	1.4059e+06	8.49069e+06
Cinncassiol C1	C20 H28 O7	380.184	8.54	0.2	7.88536e+07			3	17	9	Filled by re-detected peak	Filled by re-detected peak	n/a	Filled by spectrum noise		No matches found	No matches found		1	DDA for preferred ion	FALSE	49882.2	26899.2	64655.6	70156.4	128167	4.66775e+06	4.60212e+06	6.11967e+06	104245	126905	7.88536e+07	106108	164722	111908	1.82283e+06	398028	183993	123421	116339	260093	675496	185895	2.7575e+06	123375	96179.5	332140	116800	583734
D-Lysyl-L-valyl-D-valyl-L-allothreonine	C20 H39 N5 O6	445.29	4.223	0.084	1.01441e+08			3	19	14	Filled by re-detected peak	Filled by matching ion	n/a	Filled by simulated peak		No matches found	No matches found		2	DDA for preferred ion	FALSE	152929	308388	187616	156928	195308	1.18612e+07	1.75651e+07	1.59385e+07	329474	2.60467e+06	2.82367e+07	243471	159281	8.22539e+06	1.01441e+08	3.0087e+07	395787	2.01556e+06	255806	2.30057e+07	1.48004e+07	4.7981e+07	1.91711e+06	1.48465e+06	318488	8.79018e+06	311855	3.25335e+07
Vitamin E Acetate	C31 H52 O3	489.419	24.342	0.2	2.5804e+08			3	23	15	n/a	n/a	n/a	Filled by simulated peak	79.7	Multiple matches found	No matches found		1	DDA for preferred ion	FALSE	462526	260004	254828	867493	1.10834e+06	4.22182e+07	6.68644e+07	6.23415e+07	1.02971e+06	2.43363e+07	2.13756e+08	2.29428e+06	2.04341e+06	2.07139e+07	1.02884e+08	7.78173e+07	1.25534e+07	1.72653e+07	2.49809e+06	8.77137e+07	3.85476e+07	2.5804e+08	1.32784e+07	2.2137e+07	3.02809e+06	5.6114e+07	1.1596e+07	6.96103e+07
[truncated: 714 more rows]
[truncated: 46 more columns]
